# Supplementary material for: Organic and Peptidyl Constituents of Snake Venoms: The Picture Is Vastly More Complex Than We Imagined
Source: Toxins (Basel). 2018 Sep 26;10(10):392. doi: 10.3390/toxins10100392 (PMC6215107; doi:10.3390/toxins10100392)
Supplement: Supplementary file 1 [file toxins-10-00392-s001.zip]

Archive with 15 entries (13 files):
- toxins-350679-supple-final/
- toxins-350679-supple-final/Invertebrate Organic Toxins.pdf
- toxins-350679-supple-final/Sepplementary File 1.txt
- toxins-350679-supple-final/Table S1.xlsx
- toxins-350679-supple-final/Table S2.xlsx
- toxins-350679-supple-final/Table S3.pdf
- toxins-350679-supple-final/Table S4.xlsx
- toxins-350679-supple-final/__MACOSX/
- toxins-350679-supple-final/__MACOSX/._Appendix A.xlsx
- toxins-350679-supple-final/__MACOSX/._Appendix B Peptides.xlsx
- toxins-350679-supple-final/__MACOSX/._Appendix C.txt
- toxins-350679-supple-final/__MACOSX/._Appendix D Specimens.xlsx
- toxins-350679-supple-final/__MACOSX/._Appendix E Percentiles.pdf
- toxins-350679-supple-final/__MACOSX/._Invertebrate Organic Toxins.pdf
- toxins-350679-supple-final/__MACOSX/._Table 1 Acids.xlsx
