# Supplementary material for: Organic and Peptidyl Constituents of Snake Venoms: The Picture Is Vastly More Complex Than We Imagined
Source: Toxins (Basel). 2018 Sep 26;10(10):392. doi: 10.3390/toxins10100392 (PMC6215107; doi:10.3390/toxins10100392)
Supplement: Supplementary file 1 [file toxins-10-00392-s001.zip › toxins-350679-supple-final/Sepplementary File 1.txt]

#############################
# PCA plot                  #
#############################

install.packages("factoextra")
library("factoextra")
co<-read.csv(file='table_for_R.csv',h=T,row.names='ID')
res.pca <- prcomp(t(co), scale = TRUE)
fviz_pca_ind(res.pca,
             col.ind = "cos2", # Color by the quality of representation
             gradient.cols = c("#00AFBB", "#E7B800", "#FC4E07"),
             repel = TRUE     # Avoid text overlapping
             )
             

#############################
# Cluster plot              #
#############################

install.packages("factoextra")
install.packages("cluster")
install.packages("magrittr")
install.packages("NbClust")
install.packages("fpc")
install.packages("dbscan")

library("cluster")
library("factoextra")
library("magrittr")

co<-read.csv(file='table_for_R.csv',h=T,row.names='ID')
co$Blank <- NULL

co <-scale(co)
res.dist <- get_dist(t(co), stand = TRUE, method = "pearson")
fviz_dist(res.dist,gradient = list(low = "#00AFBB", mid = "white", high = "#FC4E07"))

# Determining how many clusters
fviz_nbclust(t(co), kmeans, method = "gap_stat")

set.seed(123)
km.res <- kmeans(t(co), 4, nstart = 25)
# Visualize
fviz_cluster(km.res, data = t(co),
             ellipse.type = "convex",
             palette = "jco",
             ggtheme = theme_minimal())
             
# Compute PAM
library("cluster")
pam.res <- pam(t(co), 3)
# Visualize
fviz_cluster(pam.res)

# Compute hierarchical clustering
res.hc <- t(co) %>%
  scale() %>%                    # Scale the data
  dist(method = "euclidean") %>% # Compute dissimilarity matrix
  hclust(method = "ward.D2")     # Compute hierachical clustering
# Visualize using factoextra
# Cut in 4 groups and color by groups
fviz_dend(res.hc, k = 4, # Cut in four groups
          cex = 0.8, # label size
          k_colors = c("#2E9FDF", "#00AFBB", "#E7B800", "#FC4E07"),
          color_labels_by_k = TRUE, # color labels by groups
          rect = TRUE # Add rectangle around groups
          )
          
#Optimal number of clusters

set.seed(123)
# Compute
library("NbClust")
res.nbclust <- t(co) %>%
  scale() %>%
  NbClust(distance = "euclidean",
          min.nc = 2, max.nc = 10, 
          method = "complete", index ="all") 
fviz_nbclust(res.nbclust, ggtheme = theme_minimal())


# Enhanced hierarchical clustering, cut in 3 groups
set.seed(123)
res.hc <- t(co) %>%
  scale() %>%
  eclust("hclust", k = 4, graph = FALSE)
# Visualize with factoextra
fviz_dend(res.hc, palette = "jco",
          rect = TRUE, show_labels = FALSE)
          
          
#DBSCAN
set.seed(123)
km.res <- kmeans(t(co), 5, nstart = 25)
fviz_cluster(km.res, data=t(co),  geom = "point", 
             ellipse= FALSE, show.clust.cent = FALSE,
             palette = "jco", ggtheme = theme_classic())          
          
          
library("fpc")
set.seed(123)
db <- fpc::dbscan(t(co), eps = 0.15, MinPts = 5)          
library("factoextra")
fviz_cluster(db, data = t(co), stand = FALSE,
             ellipse = FALSE, show.clust.cent = FALSE,
             geom = "point",palette = "jco", ggtheme = theme_classic())          
          
          
#Final Cluster plot
fviz_cluster(km.res,data=t(co),ellipse= T,show.clust.cent = F, ggtheme = theme_classic(),repel=T,font.x=15, font.y=15,main="", pointsize=3, ylim = c(-12, 6), xlim = c(-11, 7),legend.title="Clusters",ellipse.border.remove=T,ellipse.alpha=0.30,labelsize=c(12,"bold"))
          
          
          
          
          
          
