# Supplementary material for: Organic and Peptidyl Constituents of Snake Venoms: The Picture Is Vastly More Complex Than We Imagined
Source: Toxins (Basel). 2018 Sep 26;10(10):392. doi: 10.3390/toxins10100392 (PMC6215107; doi:10.3390/toxins10100392)
Supplement: Supplementary file 1 [file toxins-10-00392-s001.zip › toxins-350679-supple-final/Table S1.xlsx]

## Sheet: Export Summary
	This document was exported from Numbers. Each table was converted to an Excel worksheet. All other objects on each Numbers sheet were placed on separate worksheets. Please be aware that formula calculations may differ in Excel.
	Numbers Sheet Name	Numbers Table Name	Excel Worksheet Name
	Logarithms
		Table 1	Logarithms

## Sheet: Logarithms
ID#	Name	Molecular Weight	Area (Sum)	Area (Mean)	Area (Max)	Bungarus multicinctus	Dendroaspis polylepis	Micrurus spixii spixii	Micrurus surinamensis 1	Micrurus surinamensis 2	Micrurus surinamensis 3	Naja kaouthia	Ophiophagus hannah	Cerastes cerastes	Daboia siamensis	Agkistrodon piscivorus leucostoma	Bothrops moojeni	Crotalus durissus terrificus	Crotalus viridis viridis	Ovophis okinavensis	Protobothrops elegans	Protobothrops flavoviridis
			10.0408	5.861	8.51463	8.48151	9.09905	8.62613	8.43293	8.43849	8.05304	8.29016	8.69094	8.87548	9.00467	8.90818	8.92381	8.77898	9.10688	8.89595	8.83347	8.96708
1	Adenosine	267.096	8.53929	7.30884	8.51463	4.62798	8.51463	7.0381	4.96832	5.33761	5.75754	5.58996	6.39149	5.38683	6.17137	4.94915	5.47056	4.37898	4.36381	5.30802	5.82062	6.14402
2	Adenine	135.054	8.17738	6.94693	8.16042	4.90805	8.16042	6.31011	4.16602	4.55098	4.94423	5.28214	6.12663	5.19963	5.81709	5.2326	5.8323	3.32928	3.55844	0	4.85559	5.35844
3	Citric acid	192.027	9.08548	7.85503	8.15883	5.1874	7.83941	5.78156	6.47416	5.96917	6.53478	7.77072	7.3673	8.0425	8.10407	8.07984	8.00494	8.14521	8.06321	7.97152	8.02614	8.15883
4	pEKW	443.216	8.46402	7.23357	8.12285	3.78684	5.57409	3.78548	3.36485	3.23098	3.35631	3.30321	3.78736	8.12285	5.92063	3.72109	6.68581	3.8106	3.63403	7.70982	7.5891	7.79379
5	TPPAGPDVGPR	1062.54	8.15845	6.92801	8.0913	3.45255	4.39782	3.69735	3.25433	3.25049	2.85174	3.18406	3.79014	3.4894	4.07758	7.31142	3.8855	3.5969	8.0913	3.60033	4.86714	3.42762
6	4-Guanidinobutyric acid	145.085	8.69699	7.46655	8.07521	7.30872	4.52279	7.43022	6.00425	6.91259	6.35296	7.36415	7.93339	7.35741	8.07521	6.51521	7.6947	7.48633	7.94135	6.65385	6.06693	7.07594
7	Acetylcholine	145.11	8.03056	6.80011	8.01113	6.21554	8.01113	5.39553	4.82416	5.24424	5.36687	4.91844	5.09988	5.57168	5.5575	5.24019	5.19943	5.43808	4.84848	5.76232	4.60869	4.9486
8	pEIWPRPH	915.47	8.02881	6.79836	7.9788	4.13986	4.20954	4.02526	3.53418	3.42095	0	3.28834	3.98956	3.96455	4.1782	7.05966	4.22459	4.03925	7.9788	4.31958	4.07646	3.87952
9	pENW	429.164	8.48598	7.25553	7.94895	3.91417	4.34863	3.78225	3.77164	3.31418	3.5974	3.47899	3.60731	6.58082	4.79835	7.49884	7.43611	7.4141	7.94895	7.68928	7.55067	7.64472
10	VPPDH	563.27	7.92147	6.69102	7.91826	4.68541	4.98871	4.24525	4.19566	4.04631	3.67165	3.91234	4.23967	4.48796	4.52201	4.57171	4.69583	4.56737	5.0235	7.91826	4.4721	4.84677
11	pE(VSMAHAAWAL)DIPP	1716.83	8.03449	6.80404	7.89498	3.71639	4.16968	4.15485	3.80643	3.3755	3.64807	3.76633	4.22423	5.4673	4.01663	4.12663	4.35624	4.16792	4.47475	4.51294	7.46625	7.89498
12	pEWQ	443.18	8.37625	7.1458	7.88368	4.34097	3.8557	3.62558	3.49825	3.55732	3.11892	3.13373	3.71937	4.39996	4.22299	7.04849	7.64091	6.86778	7.50237	7.57774	7.46698	7.88368
13	pEGRPR	595.318	7.87889	6.64845	7.87835	3.32106	2.31874	2.48598	2.32033	2.11501	2.43446	2.0954	2.61013	1.9926	2.34174	1.87297	4.04317	4.90182	2.13091	1.98822	2.38447	7.87835
14	pEEWPPGHHIPP	1276.6	7.87452	6.64407	7.87381	2.82622	3.11746	2.35912	2.446	0	0	1.60146	2.57569	3.09561	3.18922	2.89382	2.89967	2.86754	7.87381	5.05059	2.50663	2.69663
15	pENWPAPK	822.401	7.86706	6.63661	7.86395	0	4.16311	3.30262	3.42609	0	3.0258	3.225	3.96208	3.80158	3.96703	4.4394	3.8027	5.42747	7.86395	5.16104	4.07779	4.30879
16	N-Acetylneuraminic acid	309.106	8.2763	7.04585	7.86377	6.02753	7.33373	5.47887	5.46019	5.31821	5.48235	6.1505	6.25648	7.86377	7.72503	7.21443	6.39228	7.00823	5.85047	5.49709	6.42195	6.49169
17	Creatine Riboside	263.111	8.24919	7.01874	7.85454	5.60384	5.1933	4.99422	7.85454	7.70833	7.42871	4.90677	5.36593	5.98249	7.38081	5.61579	5.11824	6.12313	4.29194	4.02195	4.91203	4.93977
18	RPPHP	602.327	7.78461	6.55416	7.78301	3.92298	4.47865	3.99167	4.12258	4.00392	3.68844	3.94708	4.3352	4.01199	4.41401	7.78301	4.25838	4.03631	4.40212	4.21251	3.67077	3.79746
19	Hypoxanthine	136.038	8.0842	6.85375	7.76106	6.75995	7.62602	6.28536	5.97408	6.19496	6.07243	6.31791	6.48138	6.03132	7.76106	5.47016	6.23244	5.7206	3.71204	5.66158	5.71053	5.57749
20	VP	214.131	7.80893	6.57848	7.75054	6.058	5.08663	4.53026	3.94357	4.98611	3.56854	5.11711	6.0516	5.14862	6.46248	5.50463	5.99107	5.32245	7.75054	5.38801	5.54497	5.46558
21	Guanosine	283.091	8.08389	6.85344	7.74912	7.01319	6.36894	7.74912	5.53033	5.95745	6.27888	6.59557	7.31241	4.4825	7.38173	4.74039	5.46106	4.63574	4.40983	4.75979	5.4354	4.81623
22	Acetyl-L-carnitine	203.115	7.81449	6.58404	7.72261	0	7.72261	0	6.07997	5.83264	5.73815	0	0	6.35519	0	6.57312	0	0	0	4.75601	5.4936	6.56027
23	5-guanidino-2-oxopentanoic acid	173.08	8.43407	7.20362	7.69899	7.11122	4.3727	7.47772	6.86126	6.68453	7.02054	6.95323	7.49788	7.41667	6.64051	7.22101	7.69899	7.46141	7.11339	7.0606	6.45675	7.08928
24	pEGGPR	496.239	7.69331	6.46286	7.65139	3.84317	4.45253	3.94132	5.55688	4.26825	4.55562	3.93389	4.33129	3.87956	4.52594	4.42207	4.1827	3.9566	4.38426	7.65139	3.47985	6.59471
25	pEGRP	439.217	7.65829	6.42784	7.63338	3.60882	4.31234	3.70734	3.5678	3.44751	2.93964	3.70087	4.10908	3.68214	4.18824	7.63338	3.97593	3.72405	4.15449	5.89514	3.25409	6.21663
26	Inosine	268.08	7.96066	6.73021	7.62146	6.08342	7.62146	6.23167	5.89396	6.16396	5.87358	5.69972	6.28719	6.09749	7.57393	4.90101	6.23042	5.0819	4.6	5.30466	5.16656	5.13511
27	pEKWV(GP)G(PE)PIPP	1383.73	7.60738	6.37693	7.60286	4.66951	5.05585	3.57143	4.42042	4.29751	4.02012	3.45586	4.43498	4.12708	4.70146	4.39926	7.60286	3.95324	4.51592	4.27256	3.94951	4.01115
28	Proline	115.063	8.11179	6.88134	7.5842	6.58323	6.35976	6.74182	6.49244	6.62023	6.134	6.7452	7.084	5.79468	7.35321	6.63285	7.02165	6.66946	7.5842	6.34891	6.3952	6.75004
29	Ethyl Adenosine Carboxylate (EAC)	309.107	7.58147	6.35102	7.5807	0	7.5807	2.81683	3.09313	2.35437	1.74223	2.55899	3.77934	4.03323	3.98412	3.47242	3.3813	3.08388	4.04541	3.77535	3.50994	4.0767
30	(QPQG)RPPHVPP	1208.64	7.55354	6.32309	7.5528	1.47178	3.48688	2.76331	2.9284	2.04914	2.35763	2.22185	3.00744	3.35163	3.29855	3.85424	4.3556	3.58828	7.5528	3.95021	3.70144	3.49658
31	HPPRPQIPP	1037.58	7.53849	6.30804	7.5361	3.82237	4.44997	3.9071	4.31878	4.21187	3.93863	3.67782	3.76103	4.30589	3.83194	7.5361	4.04432	4.18671	3.80647	3.89058	4.04287	4.06808
32	Creatine	131.069	8.20286	6.97241	7.51115	6.93978	7.47301	6.92	6.75364	6.83308	6.38948	6.59407	6.49669	7.51115	6.69402	6.25403	6.17712	7.50154	6.43428	6.77188	6.41426	6.85424
33	Glycosylated Peptide = NGP + Hexose + N-Acetylglucosamine	652.28	7.69593	6.46548	7.50953	0	6.60397	7.08386	1.94696	0	0	6.0384	7.50953	3.88519	3.99411	4.66246	3.54379	3.54428	3.6079	3.12475	3.67534	3.7685
34	pEH	266.101	7.76284	6.53239	7.47524	4.34821	7.47524	5.92356	6.59404	6.8852	5.54037	4.43798	5.69061	6.21863	6.09025	6.12175	6.18574	6.2385	5.73576	6.46461	6.13786	6.38287
35	WPPGPPIPP	956.511	7.47331	6.24286	7.47118	3.56091	3.65415	4.25319	3.81879	3.58632	3.28957	3.29244	3.95154	3.497	4.02057	4.18594	4.1155	3.79414	4.48087	7.47118	4.01267	3.84265
36	PP	212.116	8.13553	6.90508	7.46785	6.69843	6.4262	5.48781	5.76429	5.10823	4.76804	5.74667	7.21798	6.71247	7.46785	6.49189	6.84263	7.25088	6.86391	7.10473	6.68249	7.37201
37	Cytidine	243.085	7.99011	6.75966	7.44088	5.02419	6.63241	6.36622	5.56889	5.6277	5.35827	5.13988	5.90315	6.62845	6.58772	7.13318	7.09305	6.64346	6.83966	6.72404	7.44088	7.03181
38	Imidazoleacetic acid	126.043	8.02657	6.79612	7.4135	7.13189	4.78147	6.04194	5.77311	6.21986	4.93053	6.14545	7.20099	6.96713	7.4135	6.8159	7.02398	6.4589	6.60717	6.57614	6.25927	6.85578
39	pEQ	257.101	8.04381	6.81337	7.41261	4.51517	4.75283	5.24805	5.41319	5.22156	4.59015	3.90718	5.80703	7.16152	5.09598	6.93084	7.1391	6.25081	7.34777	6.82218	7.41261	7.19725
40	Pyroglutamate (Oxoproline)	129.042	7.77626	6.54581	7.3984	5.31386	5.62523	4.76034	5.3452	5.86493	5.16065	4.71122	5.71953	6.03128	7.3984	6.34201	7.02029	6.74166	6.92341	5.81544	6.04947	6.46651
41	pESKPGRSPPISP	1232.65	7.39225	6.1618	7.39214	2.02976	2.8939	2.39496	2.17011	1.61005	1.9547	1.88694	2.41448	1.51989	3.38807	2.04951	3.041	1.71315	1.86908	1.65825	2.24146	7.39214
42	pEE	258.085	7.93189	6.70144	7.38078	4.22452	5.33576	4.63737	6.0386	5.20505	5.64024	5.33769	5.5074	7.34873	5.82332	7.16713	6.94716	6.34259	6.57922	6.67126	7.38078	6.23663
43	Guanine	151.049	7.81015	6.5797	7.36272	7.09243	5.95981	7.36272	5.1845	5.56804	5.90136	6.45861	7.14483	4.55545	6.98161	4.25291	4.92639	4.79438	3.83435	4.78844	5.35877	4.2201
44	pE(NH)	380.144	7.39205	6.1616	7.33842	4.16212	3.61475	3.16111	3.23176	2.94542	0	1.45966	3.10705	6.26524	4.09586	5.21791	5.18731	4.91245	4.21644	7.33842	5.66639	5.02447
45	VPPGPPGPPP	910.49	7.32432	6.09387	7.32209	3.11863	3.52146	3.76291	2.82232	2.18153	1.12833	1.45389	4.1852	3.70614	3.53736	3.12452	4.20695	3.196	3.81638	7.32209	4.67159	2.84872
46	Contains Methylpyrimidine	253.153	7.57208	6.34163	7.31502	5.29843	6.61314	3.71341	3.17305	4.07567	2.755	4.64867	5.5522	3.82969	7.31502	6.23651	6.82163	4.14081	6.42486	4.28891	5.92566	4.74919
47	pER	258.085	7.57294	6.34249	7.30822	3.35981	5.26768	4.34219	5.56616	4.95593	4.56198	5.1854	5.30392	6.59202	5.5749	6.59365	6.32225	6.16153	6.15792	6.09944	7.30822	6.19276
48	PGP(GC)P(R)G(PE)PIPP	1369.68	7.30702	6.07657	7.30204	4.17369	4.78747	3.36219	3.55946	3.5149	2.28484	3.78796	3.34474	4.05234	3.92994	4.07202	7.30204	3.99491	4.61633	4.5058	4.02432	4.0673
49	Choline	103.1	8.04472	6.81427	7.29055	7.25924	6.91394	6.85672	6.49987	6.48717	6.19618	6.33377	6.54741	6.63478	7.29055	6.25672	6.82251	7.1304	6.67387	6.66763	5.94928	6.88936
50	Unidentified	130.062	7.73975	6.5093	7.28237	6.09847	4.32498	6.30919	5.78779	5.51435	4.92711	6.09033	6.57042	5.9125	6.20684	6.6722	7.28237	6.74301	6.03156	6.42327	6.42221	6.87178
51	pEK	257.137	7.68158	6.45113	7.26507	4.08145	4.46269	4.27835	5.8587	4.8298	5.59974	4.79203	5.07156	7.26507	5.45879	7.03213	6.82943	5.87382	6.37183	6.53545	6.56761	5.21287
52	Glycine Betaine	117.079	7.81411	6.58366	7.25291	7.0905	6.88502	5.68219	5.95903	6.01575	5.78924	6.08287	6.19132	6.95477	7.25291	5.73356	6.51282	6.09119	6.48541	6.0927	6.04027	6.31026
53	L-Carnitine	161.105	7.63734	6.40689	7.25984	6.51744	7.25984	5.64986	6.02663	6.40435	6.01326	5.47588	5.54649	6.09497	6.86251	6.51104	5.52306	6.19391	5.49092	6.03757	5.81317	5.65526
54	pEKS	344.169	7.81856	6.58811	7.25908	2.54606	3.38889	2.27193	2.70853	2.50272	1.61594	4.05191	3.5196	6.84665	6.65813	6.75299	6.6865	6.75899	7.25908	6.57445	6.93959	6.8681
55	PGPGPPP	617.316	7.2578	6.02735	7.25199	0	5.02188	3.59996	2.5051	0	0	0	0	3.64041	3.89769	4.19919	4.36507	3.91163	4.51853	7.25199	4.11671	4.41107
56	Probable Purine lacking sugar	159.126	7.30881	6.07836	7.25034	5.49417	7.25034	5.25986	3.92814	5.10414	4.05782	4.75296	5.32622	4.86565	5.77027	5.51499	5.1763	5.45168	4.14118	5.31107	3.73123	3.936
57	pEKMPGRPPPISP	1286.68	7.24971	6.01926	7.24912	3.16707	4.15494	2.77204	2.25227	2.87296	2.07147	2.57944	2.278	1.77509	3.30109	3.07413	3.08116	3.05431	2.1462	2.21951	7.24912	2.03936
58	pEPQ	354.153	7.28482	6.05437	7.23631	0	4.28905	1.88929	4.24352	3.75244	0	0	0	7.23631	6.28435	3.81159	4.08131	3.59868	4.2147	4.03058	3.81178	4.10879
59	Palmitic Acid	256.24	7.60334	6.37289	7.12841	6.97951	6.53979	7.12841	6.15126	6.01152	6.15716	6.1711	6.02507	6.11619	6.07434	6.09034	0	6.14784	5.69741	5.83694	0	5.97138
60	Creatinine Compound	245.101	7.55677	6.32633	7.21117	4.40711	5.07359	4.54633	7.15667	7.21117	6.65653	4.52444	4.67117	5.35606	4.0666	4.95558	4.72641	4.94209	3.75929	4.55259	4.97113	4.53926
61	pEGE	315.106	7.69032	6.45987	7.18792	2.60269	3.84427	2.73986	4.55659	3.42575	1.72629	4.34678	3.80452	5.58573	5.35657	6.63933	6.94455	6.16329	6.5065	6.41506	7.09642	7.18792
62	Pyridine derivative	127.063	7.49218	6.26173	7.17372	6.33793	3.74214	5.72493	5.93675	4.98153	4.60731	6.01399	7.17372	6.15609	5.51667	6.28128	6.36953	6.54684	5.92201	5.4301	5.72458	5.34471
63	pEARGGIP or pEKVGGIP	1174.62	7.1711	5.94065	7.16925	3.66927	4.51756	3.44207	2.61488	3.23558	2.50182	2.94206	2.68206	2.74738	3.76367	3.43674	3.51373	3.58238	2.88565	2.94723	7.16925	3.08538
64	KVTPVPR	795.495	7.15667	5.92622	7.15572	2.76527	4.27224	2.46593	2.13672	2.97726	0.583374	2.69674	2.43674	3.21402	3.04176	7.15572	3.19846	2.71428	1.72331	1.99923	3.68257	1.2998
65	Glycosylated Peptide = NGP + Hexose + N-Acetylglucosamine - CH2	638.264	7.33582	6.10538	7.15357	0	7.15357	3.4191	0	0	2.41575	0	6.86643	3.79237	3.8385	4.24286	3.66769	3.6823	4.1376	3.31678	3.80823	3.93536
66	AP	186.1	7.4478	6.21735	7.14701	5.71389	5.01969	4.28765	4.5448	3.4424	3.63677	4.0439	6.00204	4.73715	6.44711	6.20479	6.54491	5.73762	7.14701	5.88832	6.07352	6.26612
67	pELWRPPHIPP	1222.66	7.14263	5.91218	7.13687	4.13027	4.52618	4.18207	3.47557	3.29179	0	3.25289	3.36802	3.96587	3.80984	7.13687	4.00706	3.94537	4.5518	4.44713	3.81894	3.82913
68	pETAP	398.18	7.13456	5.90412	7.12944	3.4247	4.31393	3.34889	3.10785	3.14772	0	2.46183	3.34366	3.60572	4.29434	3.85542	4.39612	3.64844	4.52075	7.12944	3.27733	4.53074
69	pETGG	344.133	7.21028	5.97983	7.12046	3.89216	3.75474	3.06385	2.96175	2.45008	3.43442	3.37012	3.10077	7.12046	4.25899	5.47869	6.21673	4.74799	4.534	5.16106	5.66015	5.54535
70	TPPAGPDVAPR	1076.56	7.25024	6.01979	7.11869	3.2334	3.91509	2.96526	3.04491	3.10112	2.30532	2.65499	2.98779	3.2831	3.99301	6.66006	3.59061	3.50192	7.11869	3.78862	4.56819	3.14744
71		254.105	7.12158	5.89114	7.10204	4.59278	2.95597	2.81419	2.73184	0	2.4343	2.68512	2.69897	2.64993	7.10204	3.48611	4.57272	4.48836	5.66316	3.49089	3.269	3.43833
72	Creatinine	113.059	7.68784	6.45739	7.09537	6.9485	6.75882	6.08926	5.79664	5.94414	5.25732	5.55463	6.21016	6.78416	6.76963	5.54407	5.97311	7.09537	5.34437	5.84316	4.87336	6.40027
73	Itaconic acid	130.026	8.03041	6.79996	7.09003	3.92368	6.78866	4.55268	5.26328	4.85703	5.40983	6.61945	6.10743	7.00921	7.05214	6.99941	7.02811	7.09003	7.08193	6.88343	6.99761	7.04096
74	pERI	398.227	7.22915	5.9987	7.08977	0	3.45853	3.33543	0	0	0	0	3.50155	5.04397	3.56702	4.93712	4.64957	6.61098	7.08977	4.07028	4.62079	5.41956
75	Propionylcarnitine	217.131	7.18635	5.9559	7.08504	3.2455	7.08504	2.75764	5.97974	5.89347	5.54888	2.70581	2.89922	4.89324	3.20802	5.86579	3.48982	3.62774	3.8708	4.24014	4.76153	5.29524
76	pERP	382.196	7.10028	5.86983	7.08185	3.09763	4.45403	4.07272	4.47688	3.79123	3.823	3.70656	3.58986	7.08185	4.36666	4.90931	5.30662	4.24423	3.86663	4.46839	3.16798	4.82764
77	Non-pE Pro Peptide	342.165	7.53661	6.30616	7.06377	2.48854	4.08427	3.35105	3.78852	3.73792	1.92724	3.90568	3.52509	5.58524	6.41769	5.76084	6.48257	6.55581	7.06377	6.35831	6.74522	6.67478
78	pES	216.074	7.47132	6.24087	7.05531	4.04822	4.71703	3.23292	5.51376	5.68695	4.67962	4.02589	4.89131	5.40584	6.34701	6.17576	6.88267	5.34151	5.34388	5.78323	6.66022	7.05531
79		553.168	7.7019	6.47145	7.03383	6.37275	6.43175	7.03383	6.18508	6.99399	6.51188	6.30426	6.146	5.49227	6.58103	6.06308	5.70608	6.41506	6.59535	6.33079	6.08987	5.85237
80	Stearic acid	284.271	7.60992	6.37947	6.93806	6.93806	6.64972	6.92597	6.16229	5.83966	6.12221	6.35576	6.03156	6.26653	6.09439	5.80798	0	6.63494	6.39912	5.91425	4.86114	5.95517
81		611.356	7.08796	5.85751	7.03037	3.44021	4.30101	2.78513	7.03037	6.14661	4.85581	2.46731	2.98938	3.55828	3.28131	3.41255	3.335	3.18277	3.67115	3.11955	3.46421	3.3221
82	Prolyl Peptide; no pyroglutamate	525.258	7.05835	5.8279	7.02978	3.56525	3.52945	3.77283	3.57942	3.51305	3.38934	3.2055	3.35782	3.21394	3.30385	7.02978	3.61311	3.61078	5.83218	3.62401	3.50678	3.47622
83	pEG	186.064	7.32593	6.09548	7.01703	4.22939	4.83604	3.6609	4.59932	4.75497	3.12876	3.80592	4.35079	5.7846	5.84243	6.575	6.10875	5.17932	4.83744	6.43624	7.01703	6.10227
84	Glycerophosphocholine	257.102	7.09052	5.86008	7.00918	0	7.00918	5.02241	5.39979	5.35808	5.00049	4.71119	5.19133	5.55886	5.4633	4.93047	5.31856	0	0	5.41488	3.81561	0
85		322.029	7.2959	6.06545	7.00489	3.44572	3.74714	4.13992	3.07597	3.33116	2.45828	3.57235	3.93053	4.45955	4.21496	6.05169	6.29194	5.94046	5.90253	7.00489	6.49397	6.22893
86		618.211	7.27541	6.04496	7.00244	4.30964	6.27587	4.06408	3.0077	3.06759	2.1525	4.20855	3.85537	7.00244	6.73937	5.8683	4.52279	5.71517	3.6497	3.35491	4.17133	4.72377
87		323.123	7.02066	5.79022	7.00196	3.97251	4.81884	3.9147	3.31467	3.14304	0	3.00546	3.22301	4.70425	4.8562	4.91976	4.51547	3.95842	4.24588	7.00196	4.82683	4.30834
88	EPGP(R)P(WGQG)IPP	1386.7	7.00302	5.77257	6.99516	4.10172	4.66974	3.20045	3.62606	3.46726	2.55969	3.78888	3.25869	3.921	3.74153	3.9341	6.99516	3.89794	4.54435	4.43624	3.75228	3.76427
89	pELPP	436.232	7.00427	5.77382	6.99293	2.91138	3.16678	2.47489	2.74962	2.22097	1.55181	2.21881	2.68235	2.99943	5.26866	6.99293	4.74914	3.23656	3.62779	3.59608	3.3522	3.11049
90	pESN	330.117	7.06145	5.831	6.99	2.89726	3.28038	3.19001	2.84694	2.38143	0	0	3.23379	5.03154	4.6575	5.79459	6.99	4.46017	4.34626	5.68415	5.3706	5.29082
91		304.057	7.12363	5.89318	6.97569	5.47589	6.97569	5.69878	5.39881	5.68164	5.14592	5.18134	5.77098	3.44032	6.11648	3.13339	4.98634	3.55421	3.05014	3.84847	3.57147	3.201
92	pE Peptide	654.295	6.98287	5.75242	6.97376	4.01825	4.54404	6.97376	3.48537	3.43169	2.8183	3.37616	3.95497	3.84065	4.24105	4.08571	4.34693	3.91659	4.5756	4.22893	3.9526	3.75504
93		228.051	7.16834	5.93789	6.96638	2.53252	3.42486	2.16349	6.96638	6.48286	6.24411	3.33297	2.8368	2.69587	3.03843	5.60845	5.4273	2.06334	2.55806	1.9838	2.61653	3.51689
94		778.411	6.97039	5.73994	6.96228	4.12238	4.51135	3.46333	3.52843	3.32726	1.68469	2.97548	3.42773	3.90487	3.85801	6.96228	4.13098	3.96527	4.55415	4.41933	3.83612	3.90121
95		695.291	6.95396	5.72351	6.94751	3.81415	3.89077	3.32324	3.22146	3.15475	2.51865	1.7101	3.29681	3.5765	4.07896	4.12186	4.51448	3.80706	6.94751	4.14208	4.18775	4.1285
96	Triethylenediamine	112.1	6.95397	5.72352	6.94681	0	4.39411	3.98438	3.78705	3.66446	3.03557	0	3.92052	6.94681	4.41719	4.03575	0	3.87735	4.5122	4.08346	0	3.51485
97	Glycosylated Peptide = NG + Hexose + N-Acetylglucosamine	555.227	6.97245	5.742	6.94035	4.56934	5.42838	5.27677	2.85339	0	2.22004	5.05487	6.94035	3.38712	4.31025	4.03787	3.38507	3.47926	3.92109	3.02334	3.77443	3.72718
98	Similar to Acadesine	258.096	7.29295	6.0625	6.92297	5.25039	5.36445	6.92297	3.94885	3.34882	4.68271	6.48245	6.84067	3.65582	5.89055	3.6169	3.90273	3.42278	4.13743	3.48662	3.83319	3.22981
99		243.104	7.4356	6.20515	6.92283	4.65253	4.75493	2.7453	6.86492	6.92283	6.41238	4.6058	5.16075	5.82568	6.82327	5.65046	5.53461	4.73928	5.24852	5.30805	4.80354	4.89583
100		352.22	6.92414	5.69369	6.91959	2.8668	6.91959	3.19399	3.9642	3.8808	3.53426	3.26324	3.49715	3.76288	4.0555	3.97217	4.01586	3.17394	3.94075	3.90801	3.34836	3.42666
101	pEND	358.112	7.27261	6.04216	6.9171	1.86597	3.77847	2.25558	4.01696	3.33167	3.10412	2.41078	3.82842	6.9171	5.59084	6.14555	6.1611	4.73995	6.13814	5.62683	6.34298	6.49844
102		203.079	7.2163	5.98585	6.91678	5.10095	6.33765	6.08128	5.01538	5.74266	5.00382	5.63216	5.81584	5.34809	5.74264	6.91678	5.34506	6.02199	4.9779	4.91535	5.58224	5.38349
103	Prolyl Peptide; no pyroglutamate	1370.68	6.91568	5.68523	6.90545	4.12724	4.69527	3.22598	3.65159	3.49279	2.58521	3.81441	3.28422	3.94652	3.76705	3.96628	6.90545	3.92346	4.56987	4.46177	3.77781	3.78979
104		173.142	6.9175	5.68705	6.8831	1.31819	6.8831	2.87833	2.87577	1.86883	2.21935	2.27149	3.45213	3.04437	3.33012	3.78775	3.08802	3.19272	3.84169	5.77788	3.454	3.53085
105		813.426	6.88325	5.6528	6.87966	3.40802	3.33565	3.92931	3.72718	3.29728	3.44558	3.38211	3.49792	3.08275	3.47761	3.81897	3.9243	3.5226	3.53776	6.87966	3.57184	3.62351
106		174.079	6.90288	5.67243	6.87658	4.68205	4.34338	3.87496	3.1946	3.34753	2.83458	3.85238	4.16078	3.47712	6.87658	3.81997	5.42597	4.39075	4.56608	4.38878	3.20618	3.38066
107		185.105	6.98287	5.75242	6.87508	3.8582	4.37582	4.61051	3.51729	5.74425	4.39937	2.97395	4.93972	4.37231	5.50049	4.64126	5.96267	6.87508	4.6417	4.34064	3.14163	3.08628
108		391.043	7.58504	6.3546	6.87312	3.78181	6.32304	0	0	4.06579	3.61367	4.59134	4.30352	5.91457	6.18219	6.69493	6.68964	6.87312	6.86189	6.78112	6.28093	6.1446
109		464.201	7.11321	5.88276	6.87062	3.58603	3.9231	4.29422	6.87062	6.70023	5.54705	3.52278	4.09916	4.2487	4.35209	4.84747	3.77935	3.66657	3.92655	3.53427	3.50028	3.53368
110		571.275	7.02841	5.79796	6.86822	2.72219	3.83883	3.01706	3.43575	3.252	3.00345	3.14251	3.49306	5.99908	3.46453	3.87149	3.48207	3.09395	3.57305	3.70698	6.35283	6.86822
111		271.164	7.31113	6.08068	6.86398	5.92871	4.52762	4.35791	4.224	3.44146	2.52457	5.05999	6.86398	4.77357	6.4251	5.96122	6.50223	4.74398	6.50146	5.16038	5.40154	6.22545
112		535.158	7.6294	6.39895	6.855	6.37266	6.43126	6.855	5.89742	6.83741	6.4646	6.30484	6.1452	5.4781	6.57973	6.06125	5.69436	6.41592	6.5955	6.3321	6.09147	5.85022
113	pEKAG	385.196	6.87524	5.6448	6.85478	2.28109	3.67508	2.40216	3.42496	3.25404	3.04159	2.5158	2.39053	6.85478	3.86509	5.07432	4.89622	4.3327	4.26008	4.53828	4.52393	4.33687
114		481.353	6.97838	5.74793	6.85373	6.02549	4.27393	6.85373	4.33104	3.53098	3.74029	5.24927	5.31685	4.3424	5.28314	1.97199	4.87681	5.74343	3.06462	3.70403	3.70976	4.39505
115	pEEGT	416.154	7.14183	5.91138	6.8507	3.19995	3.85754	4.15816	2.62567	2.80032	0	2.80292	3.90656	4.22631	4.31763	6.34911	6.8507	3.3242	5.43825	6.09808	6.38521	5.7067
116	Hydroxystearic acid	300.266	7.16443	5.93398	6.84762	6.84762	4.84237	6.2609	5.25204	5.34791	5.16918	5.88629	6.12057	4.82277	6.06737	5.69215	5.16356	5.7208	4.76101	5.39087	4.33376	5.48665
117		1588.77	7.1101	5.87965	6.85022	3.39292	3.86189	4.12903	3.31139	3.37677	2.23478	3.32338	4.00018	4.13012	4.19651	4.80567	3.61948	3.51834	3.92798	3.28327	6.85022	6.75217
118		567.312	6.85055	5.62011	6.85012	2.69934	1.98637	2.37998	2.03556	1.86848	1.80725	1.74602	2.44559	1.61597	3.3588	6.85012	2.84755	1.56686	1.38776	1.233	1.69594	3.40643
119		969.408	6.85832	5.62787	6.84943	0	4.81374	3.53507	3.21941	0	0	0	2.25022	3.6348	3.85935	3.96156	4.23676	3.83824	6.84943	3.95025	3.94916	4.12108
120		627.187	7.25836	6.02792	6.84264	5.66165	5.51202	6.70502	5.9884	6.84264	6.10701	5.29289	5.45402	4.99054	5.82377	5.73744	4.9251	5.41001	5.74415	5.35783	4.89723	4.82476
121	Oleic acid	282.255	7.15222	5.92177	6.84395	6.84395	4.7592	6.26045	5.24539	5.36546	4.71799	5.88683	6.11997	4.84557	5.96554	5.69515	5.18023	5.71499	4.7548	5.38685	4.39492	5.48166
122	GP	172.085	7.17656	5.94611	6.84539	5.45274	4.20482	4.70068	4.31047	3.62462	3.65114	4.40391	5.62556	4.97451	5.98783	5.92655	6.84539	6.17969	6.27744	4.89844	6.11469	5.68652
123	Aconitic acid	174.016	7.60709	6.37664	6.84378	3.3131	6.5095	4.34961	4.67485	4.19141	4.66871	6.1517	5.79466	6.50154	6.62578	6.45451	6.78056	6.84378	6.73772	6.21612	6.49179	6.20039
124		97.9761	7.04309	5.81264	6.84108	0	6.84108	3.88394	4.91239	4.69355	4.15441	3.79761	4.32181	4.50085	4.81174	5.38135	4.83324	6.54279	3.89253	4.17687	3.88699	3.22323
125		127.946	7.57504	6.34459	6.8337	6.12441	6.30001	6.27468	6.2329	6.42901	5.6022	6.19756	6.52014	6.03349	6.1264	5.70379	6.5128	6.8337	6.77586	5.02013	4.6584	6.55343
126		202.095	7.27473	6.04428	6.83739	5.67187	4.95701	5.00259	3.82899	3.23568	0	4.223	5.83823	4.72965	6.41368	5.92429	6.48506	5.78912	6.83739	5.37243	5.73897	6.42031
127		1238.62	6.83375	5.6033	6.829	3.16946	4.09887	3.62894	2.93173	2.37154	0	2.97329	3.57615	3.45809	3.85218	3.61439	4.27646	6.829	3.77569	3.52175	3.7041	3.44096
128		337.334	7.67209	6.44164	6.79199	0	6.73179	6.3116	6.79199	5.87649	6.10622	5.89638	5.62117	6.48595	6.47337	5.9556	6.73304	6.66991	6.58823	6.46055	6.77834	5.53099
129		392.039	7.68529	6.45485	6.82399	3.70041	6.27912	0	0	3.98729	3.51773	4.80036	4.31397	6.50179	6.77658	6.64273	6.64496	6.82399	6.81328	6.71738	6.70189	6.70426
130	EPAVGGCC	734.272	6.82763	5.59719	6.8189	3.54087	4.04864	3.56688	3.72794	3.63541	3.26976	3.26655	3.82319	4.01475	4.20181	3.93957	4.61681	3.89798	3.46709	3.5044	6.8189	3.71551
131		299.148	6.83433	5.60389	6.81799	3.22757	4.14033	4.53846	5.0091	6.81799	4.03345	2.57764	2.2762	1.98365	3.64536	3.02747	3.14931	4.86792	2.39915	2.38635	3.56348	3.58361
132		269.111	6.80526	5.57481	6.80486	2.66431	6.80486	0	0	0	0	0	0	3.05936	2.7092	3.03032	3.09342	2.80953	2.54198	2.5307	2.31965	0
133	Prolyl Peptide; no pyroglutamate	752.37	6.85084	5.62039	6.80374	3.73714	4.12793	0	1.92814	0	2.19181	0	3.81903	3.03607	4.16572	5.781	4.36849	3.74662	6.80374	4.25817	4.29809	4.2217
134	pE(GA)Q	385.159	6.87013	5.63968	6.80408	3.29966	4.25607	2.95893	3.67061	3.27293	0	2.36405	5.67413	6.80408	4.14839	4.85482	4.5803	5.08217	4.78638	4.41075	5.21278	4.71268
135		230.163	7.20382	5.97338	6.80396	5.20224	4.48635	4.28371	4.21857	3.64701	3.37698	3.72618	6.32424	4.92723	6.11322	6.13749	6.80396	5.81231	5.37506	6.05001	5.86322	6.25069
136		381.128	7.27108	6.04063	6.80323	1.17019	3.60171	2.93259	3.13076	2.18726	2.6861	3.00824	4.56092	5.40665	4.91734	6.67419	6.40096	5.90079	4.71882	6.80323	6.57318	4.98908
137		262.116	6.89477	5.66432	6.79802	3.91795	4.24656	3.37733	3.65396	3.53262	3.24892	2.27572	3.49259	5.85979	6.79802	3.67011	3.71985	5.86047	3.82109	3.8441	3.1508	4.71371
138		244.106	6.96728	5.73683	6.79324	4.93554	5.07582	2.71602	2.87929	0	3.53024	4.37302	5.32957	5.26864	6.79324	5.87675	5.81497	4.95172	5.49753	5.48424	5.16994	5.22144
139	pE Peptide	444.164	7.27411	6.04366	6.78648	3.40625	4.35665	3.75459	3.17904	3.17871	2.78375	3.21413	3.77766	4.64566	4.34829	6.64795	6.78648	5.04712	5.3146	6.29798	6.31845	6.57304
140		231.147	6.85444	5.62399	6.7819	2.07411	6.7819	4.4014	5.24547	5.64249	4.80789	1.5718	4.73728	4.4939	2.95873	5.34354	3.77503	4.54247	3.46917	3.63901	3.64872	4.55123
141		189.136	6.88043	5.64998	6.77907	4.4114	4.54954	5.91614	4.48049	4.13185	3.71481	4.6972	6.77907	4.44338	4.53452	4.82537	5.59877	4.00364	3.6584	4.58555	4.11458	3.62422
142	L-Arginine	174.112	7.22854	5.99809	6.77456	6.77456	6.38662	5.02699	5.11675	5.45734	3.98814	4.7905	5.10579	4.14388	6.31612	5.7373	6.20261	4.13215	5.32796	5.0419	6.10617	6.29616
143		190.147	6.81158	5.58114	6.77409	4.76062	3.97533	3.37193	3.83607	3.72034	3.4098	3.07424	4.39807	3.79801	5.16741	4.71703	4.3906	5.16373	6.77409	4.64278	3.53148	3.4128
144	Prolylleucine	228.147	7.53469	6.30424	6.76197	6.04116	6.45633	6.76197	6.3792	6.56536	5.95181	6.12836	6.45293	6.04094	6.09619	5.98672	6.23506	6.166	6.52482	5.80451	6.13244	6.18278
145		294.073	7.1133	5.88285	6.73216	4.93325	5.46846	6.72267	3.4454	3.13798	4.13524	6.2093	6.73216	2.47433	5.44172	3.04916	3.69598	2.62507	3.05177	2.83516	2.91687	2.67502
146		950.526	6.80007	5.56962	6.73027	3.95753	4.63608	4.0554	4.13793	4.02176	3.70928	4.04745	4.44791	4.08527	4.51725	4.49248	4.31621	4.0703	4.49582	4.20258	6.73027	5.81212
147	Υ-Aminobutyric acid (GABA)	103.064	6.89282	5.66237	6.72888	5.43544	5.09461	4.6237	4.89895	4.5157	4.84023	5.19039	5.8323	4.92038	5.4641	4.60633	6.72888	5.38009	5.42751	3.99553	4.70933	4.26139
148	IP	228.147	7.36193	6.13148	6.72738	6.36227	5.39794	4.68751	5.00946	4.85704	4.31892	4.80015	6.43755	5.65634	6.12926	6.18036	6.59747	6.08212	6.72738	5.69745	6.17669	6.2023
149		200.079	6.9062	5.67575	6.72514	3.17781	3.44163	2.72792	4.33237	3.8076	0	1.59438	4.23574	5.09523	4.84015	5.57389	5.60201	5.70967	6.72514	5.5872	5.88338	4.81161
150		669.362	6.77216	5.54171	6.72097	3.18475	2.90823	3.08897	6.72097	5.75997	4.75041	2.36422	3.35082	3.0892	3.3567	3.7283	3.54446	2.86928	3.62974	2.54184	2.99497	3.19492
151		431.23	6.86103	5.63058	6.39922	0	6.39922	0	6.05196	0	0	0	5.56282	5.82577	5.70872	0	0	5.94979	0	0	5.89224	5.61251
152		507.369	6.84518	5.61473	6.70896	5.65943	3.55443	6.70896	4.05833	3.68245	3.76521	5.23383	5.27743	4.08879	5.87841	3.6831	4.82677	5.24683	2.78546	3.38691	2.84762	4.33765
153		221.105	6.74882	5.51837	6.70844	2.8291	2.58653	0	0	0	0	0	0	4.93687	5.25636	2.40841	6.70844	5.33872	4.02757	2.96728	0	0
154		139.063	7.08692	5.85648	6.70643	5.2264	3.46864	5.76596	5.6653	5.29626	5.49672	6.06388	6.70643	5.64674	5.78168	5.40271	5.88354	5.9546	5.7398	5.67429	5.31241	4.68256
155	8-Hydroxyquinoline	145.052	7.20363	5.97318	6.69729	5.72487	3.90252	5.58606	4.91566	4.56261	3.81142	5.76772	5.78871	5.04509	6.69729	5.43749	6.3749	6.0558	6.39815	5.86003	5.5094	6.11713
156		448.207	6.85222	5.62177	6.69678	3.87058	4.14081	2.69107	3.59251	3.47181	3.18547	2.14644	3.60458	4.56893	3.88766	5.75766	5.76732	5.41671	4.29901	4.63258	5.76364	6.69678
157		1403.74	6.69528	5.46484	6.69307	2.37548	4.23859	3.08446	2.31664	2.15066	2.25785	2.73119	2.63257	2.18634	2.55568	6.69307	2.17401	2.10906	2.03071	2.55009	3.44743	2.92338
158		274.164	6.71368	5.48323	6.69275	4.67034	2.99827	1.95249	0.68605	0	0	2.96158	6.69275	3.57501	2.57426	4.66984	4.56154	3.01846	4.56149	3.85265	4.41519	4.56362
159		240.147	7.44734	6.21689	6.69272	5.50963	6.5219	6.17703	6.51816	6.45028	6.0002	5.9897	6.11025	6.33208	6.69272	5.84638	5.87422	6.1156	5.41038	5.5587	6.13841	6.2172
160		314.122	6.75012	5.51968	6.68671	3.2529	4.19322	3.55042	4.105	3.5701	2.56854	4.86114	4.32472	5.35021	4.0781	6.68671	4.83963	4.66674	4.24761	4.65215	4.83493	5.17665
161		868.392	6.68573	5.45528	6.67902	3.14448	3.41234	3.69306	2.90267	2.51802	3.05682	2.9541	3.55599	4.2784	3.42725	3.50264	3.87063	3.68103	3.34147	6.67902	3.89421	4.06215
162		207.11	6.6761	5.44565	6.67569	2.1845	6.67569	0	0	0	0	2.63274	0	3.06439	2.19324	2.77124	3.09845	2.81455	0	0	0	0
163		1177.57	6.67995	5.4495	6.67033	3.36565	3.65234	4.00982	3.17673	3.25929	2.65292	3.33592	3.84225	3.96108	4.02902	4.63155	3.54089	3.44349	6.67033	3.15121	3.27752	3.42841
164		1732.82	6.77138	5.54093	6.66979	3.84803	4.45009	3.94591	4.02843	3.91227	3.59979	3.93796	4.33842	3.92098	4.3535	4.38298	4.20672	3.9608	4.38633	4.09308	6.0076	6.66979
165		504.199	6.95966	5.72922	6.66869	2.06076	6.66869	5.74149	5.88147	6.13887	4.9112	4.09635	5.09156	5.29319	5.28104	5.11336	5.03218	5.48472	4.1365	5.19601	5.19563	5.45484
166		187.084	7.17086	5.94041	6.66841	5.88913	3.95736	5.02991	4.09903	4.68199	4.17306	3.47686	5.4929	4.49222	6.6345	6.09595	6.07227	5.92461	6.66841	6.09916	3.83983	3.7748
167		246.121	7.07796	5.84752	6.66137	5.6414	4.58057	6.12346	3.72045	2.534	1.97571	5.00059	6.05206	4.62242	5.7958	6.07629	6.66137	6.02096	5.51111	5.28751	5.21211	5.87716
168		426.211	6.67315	5.4427	6.6609	4.0976	4.17292	3.68998	3.30492	3.00168	0	2.9134	3.60708	3.7736	3.89207	4.01516	4.08225	3.94696	4.51485	6.6609	3.88286	3.73311
169		242.126	7.12869	5.89824	6.66074	4.48287	3.76203	4.41632	4.26375	4.05311	3.02289	3.60336	4.36232	4.60374	4.83412	6.30906	6.66074	5.70215	6.04769	5.68948	6.58845	5.79158
170		667.263	7.38478	6.15433	6.65929	0	4.14183	3.04958	1.88772	0	0	0	0	5.73833	3.44439	6.57835	6.33977	6.52914	6.57711	6.382	6.55423	6.65929
171		566.183	6.8206	5.59015	6.6534	5.52854	4.1336	6.6534	2.28217	3.47484	4.26892	4.90546	6.01641	3.43123	5.78966	2.8301	2.74369	2.60487	2.49567	2.94658	2.42523	2.38665
172		189.136	6.64677	5.41632	6.64624	1.59539	6.64624	1.96504	2.4003	1.3379	1.48293	1.78446	3.33291	1.69024	2.57201	2.17168	2.96014	2.36775	2.58848	2.48032	1.94992	2.32221
173	Acetamidobutanoic acid (?)	145.074	7.02965	5.7992	6.64458	5.36438	6.64458	5.47974	5.23253	5.58337	5.12995	4.85285	4.60639	6.42907	5.62045	4.52913	4.75184	6.2052	4.53992	4.85826	4.67018	4.01718
174	Isoleucine	131.094	7.13485	5.9044	6.64339	6.64339	5.998	4.96371	5.67761	5.51935	5.41822	4.78698	5.36918	4.91879	6.52024	4.93583	5.9752	4.52667	4.13707	5.20054	6.20279	5.75004
175		437.29	6.76091	5.53046	6.64218	5.29579	4.50786	6.64218	5.12067	4.39903	4.3065	5.03477	5.37498	4.66604	4.13762	5.25941	4.32567	5.23081	4.13891	4.21793	3.44348	5.20584
176		146.088	7.27816	6.04772	6.63908	6.05332	3.47813	6.12518	4.66944	5.61019	5.05316	6.0491	6.63908	6.06013	5.80076	5.24263	6.36178	6.18265	6.57901	5.35674	4.73548	5.78539
177		174.064	7.12049	5.89004	6.631	4.28407	4.88691	4.55332	6.29996	6.631	6.32845	3.76219	4.74056	4.92408	4.09926	6.38391	5.3819	4.08246	4.29918	6.2017	5.30492	4.31426
178		486.088	6.83698	5.60653	6.62834	0	3.64593	3.92897	2.29975	2.05974	2.17164	4.98008	4.9422	4.8529	3.17403	6.01001	3.09346	4.38097	3.16681	4.94676	6.08387	6.62834
179		226.095	6.98465	5.75421	6.62057	4.83367	4.41936	4.91492	5.52705	4.40904	4.52915	3.87195	6.38921	5.58403	5.71485	5.67248	5.85812	5.24359	4.30519	4.63586	6.62057	5.06292
180		281.112	7.09688	5.86644	6.61695	4.49764	6.61695	5.92842	6.3239	6.52161	5.87086	4.48232	5.56043	4.64471	5.64332	4.91964	3.05044	5.06778	4.84689	4.74672	4.97593	3.78495
181	Cytosine	111.043	7.10313	5.87268	6.61305	5.14724	6.61305	6.40589	5.03822	5.33865	5.42523	5.66721	5.43248	5.22595	6.48939	4.92021	5.4777	5.6167	3.99609	4.68219	5.54246	5.01705
182		244.178	6.92693	5.69648	6.6102	4.79229	4.3759	5.44622	3.6452	3.17603	2.69079	2.90622	5.94206	4.40104	5.80254	5.82338	6.6102	5.0146	5.09571	5.68744	5.18621	5.97039
183		776.344	6.6264	5.39595	6.60627	2.06094	4.66294	2.54864	2.89676	2.61772	2.02988	2.04777	3.05574	2.84206	3.07816	6.60627	3.20446	2.55476	3.75785	5.09899	3.5503	3.58352
184	4-Hydroxyphenylacetic acid	152.047	7.06128	5.83083	6.603	5.59061	2.79708	4.66327	4.33801	4.70739	3.97351	5.42185	5.91888	4.83999	5.76461	6.35017	6.603	5.58467	5.78369	5.86572	5.71007	5.8838
185		498.244	6.74179	5.51134	6.59814	3.24637	4.04925	1.98501	3.89467	3.377	3.09112	1.44441	3.25232	3.2954	3.69344	3.53258	3.53165	2.9111	3.59858	6.17845	3.0146	6.59814
186	L-Histidine	155.069	7.04421	5.81376	6.5976	5.17675	5.78894	5.0616	5.78718	5.21518	4.86283	4.74742	4.98639	5.34376	6.5976	5.91504	5.80401	4.66284	5.42783	4.57112	6.26168	6.13732
187	Pipecolic acid	129.079	7.13727	5.90682	6.59709	5.98088	4.46407	5.45418	5.03865	5.4816	4.71198	4.48637	6.28269	5.37505	6.59709	4.85817	6.52913	6.02771	5.9256	5.58536	4.37169	4.85935
188		299.113	6.60297	5.37252	6.59652	3.3013	6.59652	3.61238	3.06397	3.04062	2.76366	2.8737	3.4696	3.34869	3.89893	3.62644	3.49448	3.42302	4.32646	3.34115	3.09114	3.23504
189		526.217	6.76889	5.53844	6.59457	2.80556	3.84031	3.43446	3.31983	3.23144	1.87959	2.92062	3.64355	5.80642	4.94983	4.23175	6.06887	2.39448	6.59457	3.45986	2.17655	2.89548
190		701.205	6.8987	5.66825	6.58842	5.21403	0	6.22159	5.88671	6.58842	5.84531	4.31707	5.08651	4.60083	5.27768	5.49012	0	0	4.03579	4.57062	0	4.13829
191	pE Peptide	446.191	7.17727	5.94682	6.59212	0	3.56357	2.49507	0	0	0	0	0	5.34439	0	6.23941	6.1059	6.15882	6.59212	6.41382	6.23219	6.33309
192		414.204	6.71052	5.48007	6.22679	0	6.22679	0	5.85638	0	0	0	5.30666	5.57001	5.62398	5.00037	0	5.84938	0	0	5.7679	5.53493
193		872.344	7.1167	5.88625	6.59018	0	0	2.54675	2.71482	0	2.71978	2.40535	2.36477	1.97217	3.1956	5.74932	6.15334	5.79561	6.34031	6.46577	6.16607	6.59018
194		1637.81	6.59481	5.36436	6.58863	0	4.43946	3.42147	3.80218	0	0	0	0	3.23224	3.1333	3.51652	3.28986	3.34556	6.58863	3.21087	3.44009	3.62299
195		278.163	6.86634	5.63589	6.58769	4.56741	3.50703	3.74342	3.5535	3.67446	3.19588	3.17228	5.36258	4.24867	5.99585	5.43009	6.58769	4.9067	4.13449	6.02707	5.36924	5.71896
196	Prolyl Peptide; no pyroglutamate (GP + RG)	1124.56	6.60129	5.37084	6.58629	3.19732	3.58457	4.20358	4.07938	3.51727	0	3.49276	3.78197	3.58346	3.94147	4.16896	4.12923	3.92154	4.40667	6.58629	3.9364	3.80328
197		976.459	6.58889	5.35844	6.58561	3.07582	3.27142	6.58561	2.51865	0	0	0	3.26622	2.86495	3.50181	3.15103	3.67682	2.96437	3.93513	3.48686	2.62875	2.94557
198	L-Aspartic acid	133.037	6.96523	5.73478	6.58359	5.71393	5.74698	5.50599	5.49296	4.71168	4.64854	5.65408	5.8746	4.53118	6.58359	5.54786	5.93334	4.08235	4.82015	4.51309	5.70747	5.72255
199		858.329	6.92653	5.69608	6.57969	0	0	0	0	0	0	0	0	4.1589	3.17171	5.87324	5.71359	5.67921	6.57969	6.10868	5.84789	5.95323
200	Oxoglutaramate	145.037	7.2973	6.06685	6.57818	5.91029	4.63943	6.04662	5.54787	4.80103	5.33858	5.92863	6.57818	5.70277	5.70133	6.33853	6.01331	6.05542	6.56036	6.3385	5.53484	6.0328
201		579.301	6.62658	5.39613	6.57773	2.73667	4.73372	3.73633	6.57773	5.50291	4.2234	3.55123	3.31022	3.64551	3.64966	3.67744	3.76103	3.69975	4.09726	3.69993	3.45269	3.66301
202		247.142	6.66598	5.43553	6.57822	3.60621	6.57822	4.50945	4.72417	5.11615	4.49957	3.61606	5.12827	4.42211	3.76991	5.45788	4.10111	4.22365	4.07725	3.5418	4.45493	4.81457
203		609.176	7.06116	5.83072	6.57473	5.68297	5.54664	6.4009	5.44146	6.57473	5.94021	5.3308	5.48705	5.02084	5.83026	5.74757	5.02646	5.44534	5.75782	5.39908	5.01604	4.92221
204		927.517	6.57306	5.34261	6.57089	0	3.20918	2.6027	2.77814	2.14024	0	2.34486	2.5304	2.79837	3.15524	3.25829	3.02757	2.86974	3.83128	6.57089	3.29581	2.96446
205		245.162	6.77209	5.54164	6.56515	3.5772	6.56515	5.50894	5.63947	5.94483	5.48876	0	5.16767	0	0	4.74686	0	0	0	0	0	4.94629
206	Succinic acid	118.026	7.01543	5.78498	6.55077	5.78287	4.56483	4.9053	4.73719	4.81291	4.10923	5.40374	6.06666	4.68851	6.30176	5.4952	6.55077	5.60834	6.10467	5.55752	4.46161	4.9934
207	N-Acetylputrescine	130.111	6.87124	5.64079	6.54977	3.63461	5.77169	2.41675	4.65099	3.67233	3.56311	3.53797	4.42255	5.32711	6.54977	3.57315	5.68081	6.34138	5.48299	2.74169	3.47168	4.0516
208		180.126	6.59655	5.3661	6.54803	4.01993	4.34483	2.76105	3.77084	3.64793	3.37054	2.20069	3.61311	3.4775	6.54803	3.74487	3.75373	5.5287	3.84433	3.62297	3.25398	3.36157
209		317.122	6.62383	5.39338	6.54672	0	4.67348	2.77855	3.50167	3.16118	2.89072	3.48737	3.10766	4.31428	3.54679	5.24515	5.4535	4.63231	4.20409	6.54672	3.74632	4.89225
210	L-Threonine	119.058	7.12642	5.89597	6.54397	6.13221	5.70158	5.28544	5.51596	5.2449	5.37088	5.82086	6.146	4.52414	6.54397	5.90319	6.23355	5.43673	5.99299	5.08793	5.61039	5.84157
211		412.232	6.68196	5.45151	6.54228	3.13114	3.46145	3.58182	3.66553	3.39765	3.37863	3.13514	3.33083	3.19339	3.28209	5.85767	3.93659	5.47187	5.40994	4.09328	6.54228	3.43874
212		530.4	6.85773	5.62728	6.53484	0	5.43557	5.46723	3.37083	5.79729	5.28706	5.49446	5.21504	5.73071	5.16976	4.36463	4.30716	5.53713	5.15652	4.98327	6.53484	5.77935
213		530.212	6.72608	5.49563	6.53826	0	3.47931	0	0	0	0	0	0	5.66426	5.08497	5.16984	6.53826	3.49172	5.80266	3.97049	4.70522	5.63997
214	N6,N6,N6-Trimethyl-L-Lysine	188.152	6.60836	5.37791	6.53891	4.46773	6.53891	2.58278	4.0989	5.09611	5.04718	1.59395	3.69175	4.30189	4.8896	5.18729	3.44721	3.50123	4.48138	3.31703	4.18861	4.03871
215		216.111	7.0589	5.82845	6.53534	5.6612	4.28918	2.68744	2.32514	0	0	3.12534	5.91483	4.31275	5.74811	6.28221	6.53534	5.71986	5.41349	5.00373	5.89204	6.40827
216	L-Ergothioneine	229.088	6.93567	5.70522	6.53624	2.83509	6.35894	5.06477	6.24366	4.20511	4.45276	4.18057	5.07042	6.53624	3.22398	5.68745	3.23083	5.06212	2.82794	4.82945	5.22774	4.05038
217		287.195	6.76715	5.5367	6.53598	4.73816	3.6655	4.26745	2.67676	2.33916	1.79993	3.36247	5.66855	4.27668	5.68863	5.75323	6.53598	5.03867	4.92581	5.48045	4.83622	5.36012
218		194.117	6.53065	5.3002	6.52661	2.38182	2.87125	2.37232	2.14746	1.5874	1.89906	1.86429	2.39183	4.2856	6.52661	2.02686	2.78744	3.72143	2.84242	2.52497	2.59229	3.46717
219		243.183	7.23695	6.0065	6.4643	5.05203	6.32561	5.72246	6.40509	0	5.42722	5.61186	5.27894	5.7988	5.93276	5.32826	6.02328	6.42034	6.4643	5.7277	6.03593	6.06894
220	Arachidonic acid	304.24	6.82038	5.58993	6.51715	6.51715	4.65098	5.97454	5.02711	5.26361	4.35768	5.72661	5.95882	3.778	4.27361	5.11186	4.92107	5.34795	3.18731	4.35316	2.92457	4.97732
221	Xanthine	152.033	6.7287	5.49825	6.51373	6.51373	4.76884	4.95797	3.89838	4.85385	4.41468	4.84186	6.01218	3.6301	5.71068	3.36003	4.48421	5.08284	3.54575	4.36409	3.99064	4.46925
222		166.048	6.83033	5.59989	6.5082	4.62958	4.82571	6.31707	5.59073	6.5082	5.58844	4.51453	4.34704	4.03581	5.34652	4.50455	3.86259	4.69859	4.89136	4.9183	4.37433	4.29795
223		471.222	6.71878	5.48833	6.51177	3.98933	3.16814	3.17575	2.68709	1.93053	2.71955	2.19003	3.27558	3.90346	6.51177	4.17611	5.98534	5.97009	4.35327	3.56001	3.44922	4.20537
224		1589.77	6.71339	5.48294	6.51124	3.52729	3.85485	4.19082	3.32419	3.40876	2.69231	3.49575	4.02063	4.14142	4.21026	4.81676	3.71096	3.60931	3.94487	3.29618	6.24628	6.51124
225		812.676	7.30948	6.07903	6.51055	6.36894	5.71811	5.43037	5.39258	5.19265	4.81873	6.5015	6.51055	5.5704	5.92061	6.37031	5.87064	6.31085	5.7873	5.64719	5.92405	6.33158
226	Taurine	125.014	7.34808	6.11764	6.50438	6.50438	6.36326	6.3649	6.29593	6.10406	6.04733	5.76853	5.79003	6.07379	6.28419	5.73495	5.87951	5.96754	5.88493	6.02105	5.85883	6.01113
227	TPPA	384.2	6.79926	5.56881	6.50977	3.55865	3.84357	3.94736	3.4711	3.39821	2.6997	3.21526	3.90556	3.65913	4.00507	6.24858	4.03267	6.07512	6.50977	4.3903	4.0412	3.85654
228		260.137	6.97976	5.74931	6.50547	4.78244	4.36156	3.39506	3.37941	3.0749	2.89374	3.86769	5.82157	4.70765	5.51657	5.82787	6.50547	5.68794	5.61247	5.35855	5.36498	6.50132
229		459.211	6.5998	5.36936	6.50388	0	3.67451	2.34543	2.12231	0	2.07164	2.31682	4.42086	5.2052	4.21376	3.9655	4.73762	3.41164	3.7889	6.50388	4.18766	5.69202
230		261.121	6.72252	5.49207	6.50233	4.16134	6.50233	4.68981	4.98563	4.69858	4.43509	5.17986	5.15802	5.5934	4.19315	5.46514	3.83479	5.76528	4.26371	3.27999	4.88443	5.25757
231	Trigonelline	137.048	7.04248	5.81203	6.5011	5.51944	5.96831	5.47866	5.93268	5.24078	5.65741	5.4447	5.47907	6.5011	5.28009	6.38201	4.81797	6.0351	5.17287	4.31835	5.32431	4.9998
232		625.317	6.50092	5.27048	6.49997	3.55986	2.63392	1.84586	1.11804	1.24677	0.949123	1.6452	2.11513	1.93049	6.49997	3.2294	2.50019	1.90902	1.9709	2.26949	1.85147	1.70647
233		271.128	6.53619	5.30574	6.49384	2.97307	3.32137	2.3714	3.35914	3.15048	1.82372	2.00017	3.87713	4.1408	6.49384	5.10752	4.3758	4.30267	4.46776	3.98621	4.89824	2.85496
234		536.16	6.6127	5.38225	6.49296	0	5.99313	0.523466	0	0	0	0	2.12013	2.62326	6.49296	2.29363	3.07297	2.02393	2.87051	2.71353	1.64711	2.04667
235		1222.66	6.4991	5.26865	6.49178	3.16085	3.44577	3.54956	3.0733	3.00041	2.3019	2.81746	3.50776	3.26134	3.60727	6.49178	3.63487	3.5208	3.92948	3.9925	3.6434	3.38452
236		751.348	6.56935	5.3389	6.49122	0	3.36428	6.49122	2.85166	2.6671	0	0	3.857	4.08339	3.90066	5.40559	5.48397	3.20683	4.1411	3.63799	2.57218	2.84746
237		246.085	6.78137	5.55092	6.4864	0	4.51652	3.51912	6.4864	6.28584	5.94084	3.33403	3.09302	4.16617	3.35026	3.68632	4.21754	3.85587	3.88006	4.71987	4.02779	4.30564
238	Uridine	244.069	6.7284	5.49795	6.48552	4.88168	5.83658	5.9066	4.97849	4.77135	4.79256	4.85561	5.33417	3.93027	6.48552	4.03326	4.34932	4.44277	3.83845	3.83985	5.07098	4.26008
239		500.213	6.5037	5.27325	6.47979	3.23593	4.73866	3.25108	3.80258	3.52095	3.22077	3.8502	3.52541	3.86943	4.49352	3.70129	3.93132	3.95069	4.25319	3.8292	6.47979	3.70506
240		540.268	6.4835	5.25305	6.47945	2.76145	3.84765	3.3851	2.38953	2.28469	1.65568	2.76681	3.33374	2.77327	3.60269	3.37093	6.47945	2.93328	3.43117	3.15177	3.31907	2.98563
241		175.868	6.78684	5.55639	6.4766	3.07062	2.22659	2.18222	2.31305	3.47637	2.00781	2.20475	3.30728	5.64876	5.3519	5.83994	4.49933	3.20073	3.05546	6.4766	6.21557	4.89648
242		1465.75	6.52346	5.29301	6.47523	3.40872	4.38621	2.91692	3.34253	3.18373	2.27615	3.50535	2.97516	3.63746	3.36945	5.45991	3.72992	3.49031	6.47523	3.74615	3.46875	3.48073
243		174.083	7.22349	5.99304	6.47205	5.92875	3.30186	6.31987	5.63336	5.45582	5.8126	5.73643	6.27709	6.22732	5.4098	5.98455	6.47205	6.22626	5.91639	5.84901	5.25362	5.85633
244	Histamine	111.08	6.49513	5.26468	6.47041	3.97567	0	0	0	0	0	4.22014	5.15126	3.37675	2.42575	2.95524	6.47041	0	3.07387	2.67575	0	1.74693
245		206.142	6.55006	5.31961	6.46911	2.86502	4.51033	2.35036	2.91714	2.35229	2.04604	3.09035	3.74103	2.71145	5.13175	4.97308	3.52664	5.48321	6.46911	4.36986	2.85553	2.70753
246		240.094	5.87861	4.64816	5.59758	0	0	5.28556	5.59758	0	0	5.08564	0	0	0	0	0	0	0	0	4.65755	0
247		915.47	6.52876	5.29831	6.46554	1.44629	3.14609	2.54108	2.73605	1.90725	0	2.20191	3.64774	3.19078	3.01229	5.61652	4.22523	3.22787	6.46554	3.49084	3.69484	3.90633
248		312.008	6.86114	5.6307	6.46509	0	4.11621	3.74322	4.2387	3.70002	3.8562	5.04728	3.78356	5.31879	4.33161	4.63862	5.98787	6.46509	5.421	6.22131	5.79327	5.58487
249		440.209	6.46921	5.23876	6.46468	1.62025	3.32005	2.71504	2.91001	2.17124	0	2.37587	3.0156	3.01505	3.2881	3.42804	3.48973	3.40183	3.92372	6.46468	3.49153	3.47208
250		1189.63	6.46326	5.23281	6.46041	2.64521	4.1312	2.36635	2.08044	2.6979	1.3849	2.58028	2.33994	1.89365	2.87176	3.05795	3.06485	2.4515	1.77564	1.75409	6.46041	1.46485
251		916.512	6.48481	5.25436	6.45943	3.89326	4.76977	3.71834	3.60912	3.41623	2.45904	3.65443	3.43585	3.68066	3.97296	3.96287	3.76248	3.78737	4.44899	4.31495	6.45943	3.50075
252		143.92	7.23405	6.0036	6.45788	5.64021	5.62612	5.6247	5.6604	5.96299	5.03986	5.33142	5.94093	6.35199	6.32455	6.28874	6.28681	5.70598	5.70113	5.67417	5.84189	6.45788
253		422.202	6.75555	5.5251	6.45833	2.35265	3.71871	3.32191	5.85893	6.45833	4.86761	2.31045	4.23245	3.9661	3.69185	5.16495	4.25407	3.04538	3.52449	6.2455	4.14837	4.65158
254		278.173	7.49112	6.26067	6.43224	5.96	5.77687	6.40774	6.22517	6.3559	6.02845	6.34408	6.37127	6.28921	6.3702	6.43224	6.22112	6.35677	6.00116	5.91816	6.35657	6.36194
255		976.496	6.464	5.23355	6.45653	2.00127	4.51982	6.45653	3.04038	2.55732	2.2313	1.95346	2.78373	2.90754	3.31313	3.37654	3.72647	2.74995	3.1557	2.80911	2.8561	2.2459
256		460.206	6.99383	5.76338	6.45583	3.18512	3.46723	3.10226	3.42506	3.12688	2.68156	3.04449	3.01799	3.06605	3.4938	5.6996	6.30604	5.80829	5.96211	6.22409	6.08888	6.45583
257	Uracil	112.027	6.77661	5.54616	6.44156	5.27518	5.95675	6.07041	4.4579	4.65792	4.64926	4.94241	5.51398	4.30302	6.44156	4.37019	4.91513	4.65198	3.81894	4.21301	5.23109	4.6828
258	N-Acetyl-α-D-glucosamine with an C2H2O group	221.09	6.73383	5.50338	6.44023	4.66497	5.80833	5.60734	4.50421	5.32502	4.55154	5.26707	5.41437	4.91626	4.94632	6.44023	4.74008	5.58425	4.48364	4.46149	5.05802	4.7852
259		340.138	6.86827	5.63782	6.43374	0	4.86299	3.66674	3.60386	3.04916	2.43012	3.43957	4.38343	4.30747	4.22054	6.41878	5.11305	6.43374	4.46307	5.75428	4.18854	6.06329
260	S-Adenosylhomocysteine	384.121	6.44089	5.21044	6.43401	2.69221	6.43401	3.23263	2.67155	2.37024	2.09834	1.97561	3.11775	4.07529	3.11518	3.24575	3.48434	3.12606	3.12001	3.6915	3.77945	3.86816
261		485.223	6.4369	5.20645	6.43327	1.41666	4.17023	2.64502	2.36781	1.94727	1.67008	1.37241	2.38332	2.7941	2.79327	3.36364	3.30899	2.89045	6.43327	2.08087	2.48395	1.91348
262		321.069	6.97932	5.74887	6.43208	1.89654	4.92062	1.12936	4.42199	3.88886	4.47465	5.97908	5.59899	5.34753	5.12349	5.59923	6.0832	5.69174	5.9863	6.15774	5.67226	6.43208
263		1048.57	6.42562	5.19517	6.4247	2.02833	2.93423	2.34422	2.07693	1.72648	1.9205	1.85347	2.4789	1.3027	3.38559	1.80103	3.00283	1.75491	1.76638	1.60732	2.13083	6.4247
264		264.147	6.64383	5.41338	6.42213	4.49315	3.16773	3.69802	3.70681	3.43958	3.19437	3.17586	5.66662	4.10695	6.42213	4.6465	5.26102	4.22705	4.10608	5.66731	5.10063	5.58873
265		89.0845	5.67897	4.44852	5.39145	0	4.63788	5.27361	5.39145	0	0	0	0	0	0	0	0	0	0	0	0	0
266		240.122	6.43293	5.20248	6.42102	2.39736	3.879	1.85036	2.95108	2.94058	1.66763	3.53523	3.13614	4.64917	4.09731	2.05601	2.87457	2.50748	2.50393	2.0864	6.42102	1.9915
267		572.138	6.49834	5.26789	6.41813	3.38186	6.41813	3.42961	2.27121	3.44903	3.26048	2.53474	3.93549	1.92498	5.70065	3.12324	3.77215	2.4594	3.03998	2.77156	2.88004	2.60728
268		404.206	6.59032	5.35988	6.41685	1.39376	3.55917	3.5158	2.76829	1.18187	0	0	3.56222	3.74651	3.83823	5.53883	5.9489	3.22423	3.4108	6.41685	3.19557	4.25078
269		230.09	6.94672	5.71627	6.41614	4.0018	4.73737	3.28763	4.71928	4.48646	2.46912	3.32261	4.34952	6.3166	5.72339	5.8692	6.41614	5.59882	5.44829	5.77093	5.81844	5.9009
270		465.322	6.62097	5.39052	6.41592	5.32481	3.17043	6.41592	5.08187	4.70699	4.36707	5.49202	5.72318	4.23494	4.96897	4.68377	4.24239	4.94288	3.92811	3.63431	3.47072	4.66338
271		85.0532	7.06409	5.83364	6.41558	5.61445	4.59444	5.69492	4.41716	5.18492	4.59516	5.65347	6.28095	5.64281	6.41558	4.81949	6.32686	5.79962	6.27007	4.81835	4.53171	5.38229
272		268.079	6.45045	5.22	6.41531	0	4.51511	0	3.84866	0	3.51121	3.47349	6.41531	4.50998	2.88914	4.79525	2.89445	4.32797	3.72924	3.00045	4.35624	4.42497
273		240.122	6.84493	5.61448	6.41154	5.91537	4.99816	5.14088	5.6218	4.34123	4.79854	4.9657	5.10372	5.47486	6.20499	4.8191	4.55638	5.38031	5.53092	4.31494	6.41154	4.4808
274		459.175	6.56098	5.33053	6.4073	0	4.31446	3.26374	2.19034	0	0	0	0	4.55936	3.54763	4.89262	5.67355	4.48723	4.90312	6.4073	3.7437	5.55165
275		254.09	6.95662	5.72617	6.40848	3.70662	5.72816	6.2318	6.05422	6.1578	5.66197	5.017	6.40848	5.3196	4.04124	5.17505	4.01043	4.66671	5.40295	4.86094	5.02119	5.40125
276		705.369	6.45072	5.22027	6.40613	2.50071	3.39962	2.66893	2.62853	0	2.98783	2.51348	2.17613	2.87915	3.54657	4.0066	6.40613	3.50164	5.34797	4.02341	3.9698	3.99783
277		712.058	7.00501	5.77456	6.39945	5.6856	5.99343	6.36624	6.14036	6.0904	5.41597	5.95496	6.39945	3.08738	3.96586	3.48576	3.4916	3.28489	4.15368	3.5715	2.92176	3.01656
278		359.132	6.73222	5.50177	6.39837	0	4.29184	2.61464	4.65489	4.34372	2.1824	0	3.59589	3.99173	3.64218	6.14102	6.10807	4.41961	4.83904	4.35201	6.39837	3.76576
279		163.967	7.13101	5.90056	6.39442	5.69926	5.86395	5.76554	5.81827	5.96587	5.10868	5.68843	6.05356	5.60528	5.71497	5.30483	6.07818	6.39442	6.36015	3.29452	0	6.10807
280		637.285	6.40055	5.1701	6.39641	3.08601	3.14049	3.02391	2.69226	2.51052	2.28974	2.50477	2.76684	2.99774	3.33992	6.39641	3.40536	3.21379	3.5363	3.47665	3.31084	3.39437
281	Glutarimide	113.048	7.12688	5.89643	6.39514	5.68841	4.51646	6.0424	5.37431	5.19912	5.5469	5.47615	6.15972	5.96829	5.29375	6.31815	6.39514	6.07693	5.68905	6.0604	5.49443	5.64756
282	4-Hydroxyphenylpyruvic Acid	180.042	7.06834	5.83789	6.39217	5.28381	2.06039	4.914	4.94216	3.87264	2.26899	4.72597	5.04533	6.11892	6.1225	6.39217	5.87431	6.30673	5.08766	5.67059	6.21519	6.02343
283	Imidazole-5-yl-pyruvate	154.038	6.9691	5.73865	6.39054	4.90828	4.50385	4.32731	5.33558	0	0	0	2.80268	6.39054	4.21236	6.27516	6.04222	5.94042	5.30202	5.88283	5.62159	6.0959
284		1074.54	6.56629	5.33584	6.38767	0	4.55169	3.397	2.508	0	0	0	0	3.09794	4.05851	6.06976	3.40317	3.28576	6.38767	3.67803	3.42301	3.69218
285	Pseudouridine	244.069	7.10028	5.86983	6.38101	3.67677	4.98022	3.64456	4.8748	4.19026	4.03393	5.0465	5.73279	5.6332	6.21541	6.38101	5.86542	5.88658	5.93843	6.02663	6.34943	6.20212
286		358.221	6.86593	5.63548	6.37979	3.52677	2.02491	2.35935	2.58048	1.36926	2.22506	2.20555	2.52817	5.92735	6.37979	6.25841	4.45576	5.03206	2.22548	1.10938	6.32268	4.64224
287		226.131	6.39406	5.16361	6.37979	4.60947	3.00849	2.41848	2.37136	2.02293	2.34498	1.92772	2.60387	1.37695	6.37979	2.255	3.07709	4.50371	2.8546	1.68157	2.20509	3.4512
288		581.243	6.50746	5.27701	6.37681	2.72883	5.33294	6.37681	3.08367	2.62308	2.48158	3.94416	5.73538	3.42725	3.70694	4.42944	3.48871	3.45495	4.10392	3.21353	3.65048	3.79308
289		1141.59	6.39121	5.16076	6.37689	3.37728	3.6622	3.76599	3.28973	3.21684	2.51833	3.03389	3.72419	3.47776	3.8237	3.96725	3.8513	3.73723	4.14591	6.37689	3.85983	3.60095
290		271.14	6.6137	5.38325	6.37367	2.95607	3.5401	3.73378	3.05941	2.92321	2.12727	2.46001	3.55063	4.10832	3.83423	6.37367	3.33697	3.09938	6.2309	2.94312	3.1244	3.22683
291		298.25	6.74502	5.51457	6.36954	6.36954	4.73232	5.63673	4.68368	4.62194	4.73784	5.65772	5.67928	4.63002	5.77229	5.30445	5.01815	5.6831	4.64359	4.9792	4.20462	4.87588
292		273.266	6.63567	5.40522	6.36974	4.23774	3.82679	4.35731	6.36974	6.26164	4.43891	2.58071	3.22045	3.5576	3.49295	4.03645	3.92208	3.81002	4.21338	4.18105	3.875	3.67693
293		510.254	6.37077	5.14032	6.36938	2.05389	3.01646	2.17008	1.96401	1.51542	1.70169	2.13395	2.41363	2.26826	3.0043	3.49804	2.78744	2.17766	2.39392	6.36938	2.14656	2.06071
294		1466.75	6.41876	5.18831	6.36899	3.40421	4.38169	2.72981	3.33801	3.17921	2.27164	3.50083	2.97064	3.63295	3.36493	5.34474	3.7254	3.63815	6.36899	3.74163	3.46423	3.47622
295		195.934	6.59119	5.36075	6.36905	0	5.45585	0	0	0	0	6.36905	6.06053	2.594	4.85375	3.11847	4.57749	4.16503	-0.47588	2.23709	1.16446	3.04923
296		227.188	7.0505	5.82005	6.29993	0	6.11782	5.65958	6.29993	0	5.21773	5.40848	5.14581	5.58185	5.73666	4.75026	5.8424	6.27437	6.22761	4.87172	5.87982	5.9176
297		353.133	6.69725	5.4668	6.35811	3.47069	4.30768	3.67103	5.44782	3.42343	3.50849	3.15504	4.51872	6.35811	4.96383	6.30257	4.30217	5.00524	4.32621	4.55496	4.7143	4.3293
298		159.089	6.69704	5.46659	6.35734	4.78929	5.82436	5.10947	5.00924	5.49714	5.15396	4.79562	4.74892	6.35734	5.49396	4.96735	5.17877	5.33894	4.08253	4.82698	3.94978	5.48294
299		638.269	6.38953	5.15908	6.356	3.51096	3.74851	2.62748	2.21356	0	1.84911	2.36468	2.5796	3.20657	3.77735	5.11945	3.96904	3.44144	6.356	3.81038	3.92591	3.76752
300	L-Glutamic acid	147.053	6.92638	5.69593	6.35293	4.25032	6.05519	5.69886	4.65042	2.63819	4.25239	5.23037	5.46885	4.73725	6.35293	5.77603	6.02662	4.50912	4.85659	5.18625	5.98136	6.0317
301	Indole	117.058	6.68227	5.45182	6.35242	4.99168	5.11608	4.85586	5.02902	4.51603	4.63171	4.89878	4.89568	4.76068	6.35242	5.09145	5.63978	5.3029	5.4694	5.33946	5.42963	5.50357
302		206.042	6.9501	5.71965	6.35182	0	5.35204	3.44762	3.97462	3.45261	4.16637	5.44535	5.53765	5.33043	5.9333	6.05519	5.74103	5.97828	6.01394	5.60742	5.80702	6.35182
303		256.106	6.40608	5.17563	6.35016	0.860212	4.1379	6.35016	4.43025	4.15789	0	4.69632	5.25673	3.76533	3.53437	3.25848	3.17176	3.21556	3.56601	2.93835	3.29249	3.22702
304		392.039	7.23613	6.00568	6.34949	2.23221	6.00895	0	0	0	2.41345	5.87784	4.76877	6.17263	6.27454	6.28444	5.95544	6.34949	6.23934	6.17006	6.18618	6.34357
305		229.939	7.00119	5.77075	6.34267	5.50327	5.70135	5.58446	5.66004	5.80877	4.67698	5.5504	5.9248	5.26673	5.45444	4.88249	5.92305	6.34267	6.29104	4.10152	4.0417	5.96117
306		526.25	6.35654	5.12609	6.34182	3.82122	4.08463	3.44072	3.2783	3.38444	3.05676	3.48445	3.89656	3.39751	3.96586	3.72579	3.76496	3.51933	3.85967	3.43199	6.34182	3.22221
307		567.276	6.4575	5.22705	6.33831	2.86925	4.14202	2.25142	3.56849	3.42142	3.16915	1.75816	3.19531	3.27576	3.61348	5.811	3.55141	2.87461	3.59754	6.33831	3.05307	3.16021
308		269.084	6.6746	5.44415	6.33689	4.82263	6.165	5.77861	4.56112	4.71465	4.64477	4.78227	4.87371	4.84852	6.33689	3.68326	4.67193	3.48233	4.35126	3.76902	3.4294	3.21384
309		1012.52	6.33883	5.10838	6.33586	2.72062	2.52339	3.16282	3.20567	2.56236	3.11054	2.48917	2.93761	2.67704	2.93402	3.18374	3.19922	2.89997	3.04479	6.33586	2.75854	3.08042
310	L-(+)-Citrulline	175.096	6.6717	5.44125	6.33002	5.12783	4.13776	5.35104	3.50051	3.3776	3.74166	4.30005	6.33002	6.21376	5.12313	4.4507	5.3545	4.76657	4.55172	4.25765	4.13786	3.71423
311		486.17	6.6496	5.41915	6.32929	2.69141	3.99767	2.82045	2.50568	0	0	0	2.38198	5.10952	4.24988	5.82149	5.62979	5.01468	5.00607	5.07743	6.32929	5.87877
312		531.432	6.55846	5.32801	5.9253	4.40271	5.52812	0	0	5.40705	5.90543	5.57122	0	5.04941	5.24765	0	0	5.9253	5.61211	5.45143	0	0
313		1104.56	6.55564	5.32519	6.32833	4.06199	4.41957	3.36125	3.47638	3.29892	1.42959	2.99671	3.35508	3.801	6.12327	4.50052	3.94816	3.89217	6.32833	4.3636	3.75227	3.68015
314		173.069	6.61581	5.38536	6.32785	5.09823	4.28947	5.20479	4.88503	4.27669	4.10261	3.38472	5.21376	5.17361	5.86844	4.72593	6.32785	5.4465	4.64483	4.54953	4.57274	4.92592
315		775.224	6.59429	5.36384	6.32154	4.74617	0	5.74629	5.7174	6.32154	5.62393	0	4.61537	4.10151	4.91404	5.1282	0	0	0	3.81019	0	0
316		244.106	6.71966	5.48921	6.32458	4.91082	6.32458	4.84999	3.91244	5.71602	3.90025	3.99178	4.53622	4.62804	6.32086	4.97494	5.14674	3.4181	4.0455	3.545	4.02871	3.1949
317		214.009	7.18935	5.9589	6.32414	2.17769	6.20449	2.29388	3.65391	3.73376	4.44264	6.17757	5.68928	5.56251	6.2387	6.32414	6.19426	5.60366	5.86358	6.11706	6.241	6.27355
318		186.137	6.64765	5.4172	6.32181	4.01128	3.43262	3.52423	3.53558	4.27284	2.41618	3.56355	3.98384	5.04682	6.32181	5.43636	6.07237	5.73469	4.97124	4.73786	3.97414	4.41901
319		159.894	7.03288	5.80243	6.31936	4.7305	4.50612	4.5527	4.69317	5.09732	4.11161	4.02472	4.98582	6.27573	6.11613	6.31936	5.67241	3.97931	4.12681	6.31648	6.21645	5.94387
320		225.173	7.07525	5.8448	6.27321	4.98861	6.17375	5.52644	6.2232	0	5.35737	5.46484	5.22495	5.64127	5.77816	5.30762	5.90986	6.24243	6.27321	5.57983	5.88366	5.89505
321		1020.5	6.32708	5.09663	6.31511	3.3527	3.27041	3.93209	3.40219	3.31738	2.63997	3.28874	3.66474	3.77122	3.95355	3.37822	3.68266	6.31511	3.79917	3.01993	3.22634	3.37503
322		439.306	6.3549	5.12445	6.31343	4.83045	2.97951	6.31343	4.1311	2.31035	0.856016	3.68715	4.09427	2.84062	3.92213	3.23267	3.87844	4.91501	3.11645	3.10115	2.77646	3.45559
323	Dodecanoic Acid	200.177	7.31733	6.08688	6.26813	5.90598	5.97763	6.23789	5.94767	6.16973	5.85586	6.02521	6.21215	6.11494	6.20077	6.18397	5.99179	6.20745	5.73321	5.75451	6.18568	6.26813
324		327.118	6.31822	5.08777	6.30985	0	6.30985	3.83252	2.63692	0	0	0	2.32942	3.07101	3.33659	3.46307	3.75502	3.41326	3.87475	3.52805	3.49272	3.57357
325		187.096	6.46569	5.23524	6.30918	4.29588	5.21677	4.55165	4.43113	5.15453	4.49353	4.35755	4.24655	6.30918	5.09921	4.74161	4.44469	4.96916	4.71713	4.47424	4.28929	4.29115
326	Linoleic Acid (Probable)	280.24	6.67836	5.44792	6.30727	6.30727	4.62711	5.61322	4.62413	4.58143	4.76062	5.65797	5.67431	4.5821	5.36019	5.2845	5.00824	5.66971	4.60927	4.83963	4.02288	4.85598
327		370.221	6.69024	5.45979	6.30702	2.05793	4.25272	2.81757	3.43583	3.07512	2.83322	1.68618	2.61767	5.5668	6.30702	6.11947	3.90127	4.40891	3.34762	3.35518	6.04395	4.27595
328		420.2	6.82071	5.59026	6.30474	3.41392	4.11698	3.5125	3.01696	3.16908	2.65968	3.50615	3.91459	6.22609	4.36204	5.17841	5.97189	3.74759	4.69154	6.18931	5.23547	6.30474
329		363.154	6.59481	5.36436	6.30391	0	0	2.47846	2.84466	0	2.84246	2.66502	4.12587	3.91236	6.21764	4.72092	5.07909	3.24117	3.92065	4.75119	6.30391	3.85385
330		931.429	6.31061	5.08016	6.30331	2.41016	3.58538	2.98184	2.83604	1.62658	2.23395	1.7046	3.50621	3.05898	3.34472	3.80235	3.07794	6.30331	3.85629	2.86924	3.40285	3.54545
331		537.415	6.32477	5.09432	6.29981	4.59476	2.87511	6.29981	3.37726	2.7887	0	4.74031	4.06593	2.46204	2.57187	3.05101	3.32924	2.89234	2.37008	3.04719	3.11035	2.97119
332		437.103	6.30587	5.07543	6.29762	3.26918	3.33956	3.25531	2.92375	1.54126	0	0	3.47743	2.94122	3.57141	3.31896	3.73816	3.07237	4.11234	6.29762	2.96726	3.05417
333		572.205	6.32731	5.09686	6.29787	4.17801	3.55481	3.66183	0	0	0	2.37713	3.38348	4.33454	6.29787	4.15219	2.93667	4.86886	2.74495	3.13955	2.61821	2.57963
334		776.442	6.36473	5.13428	6.29645	3.10973	3.66145	3.95675	3.17268	3.03004	2.27809	2.59555	3.69747	3.89004	3.95943	5.13048	3.45361	6.29645	4.8654	4.90127	3.45161	3.51541
335		542.281	6.54603	5.31558	6.29651	2.88284	3.41524	3.70672	2.94223	2.8084	2.18151	2.42446	3.45065	3.64067	3.70937	6.29651	3.21211	2.99969	6.17836	2.91694	2.99954	3.19219
336		372.175	6.3782	5.14775	6.29635	2.91561	3.18867	3.50128	4.65126	4.93541	4.22949	1.94271	2.0537	2.9724	3.47317	4.51748	4.71853	2.9951	6.29635	4.60483	4.16936	5.04721
337		126.116	6.67871	5.44826	6.29442	3.24405	4.73161	4.47527	4.01518	4.91284	4.35969	4.35529	4.59641	6.29442	5.42233	5.63258	5.71837	5.96451	4.15078	4.15323	5.42495	5.03029
338		797.464	6.29649	5.06605	6.29414	2.95291	3.32931	2.32221	2.63817	2.34853	1.59011	2.03605	2.08988	3.06928	2.79715	6.29414	2.84965	2.7012	3.16464	2.63996	2.97653	2.83702
339		306.194	6.45992	5.22947	6.29369	2.94521	4.22929	5.60767	5.45066	6.29369	4.73368	3.23571	5.02219	3.44482	3.20706	4.44282	3.52816	3.31624	3.79041	3.45337	3.29789	3.30808
340		681.278	6.74674	5.51629	6.29229	0	4.7811	0	0	0	0	0	0	3.1883	3.30307	5.60676	5.86627	5.83267	5.4836	5.75643	5.93574	6.29229
341	Oxoglutaric Acid	146.021	6.88884	5.65839	6.29309	4.47114	5.22669	5.06695	5.36136	3.33385	4.80644	5.24871	5.33386	5.3455	4.25063	6.14381	6.29309	6.03701	5.38394	6.04062	5.1427	5.75913
342		710.395	6.29438	5.06394	6.28435	1.61569	4.09022	1.98535	2.12408	1.30522	1.50323	1.80476	2.70573	1.65533	2.55356	2.19198	3.10468	2.38805	2.57027	2.50063	4.46295	6.28435
343	Phenylpyruvic acid	164.047	6.86426	5.63382	6.28048	4.92415	3.9907	5.53558	5.19881	5.49454	4.68213	4.56216	4.98444	5.05754	5.5173	6.00654	6.28048	5.94364	4.90027	5.76869	5.7022	5.91002
344	pEN	226.059	6.65785	5.4274	6.27946	3.73258	3.5866	3.24927	3.86678	3.92706	2.32831	2.79957	3.75022	5.34793	4.20597	5.858	5.54775	5.25317	5.32428	5.41836	6.27946	5.81074
345		459.261	6.03207	4.80162	5.81855	0	5.81855	0	4.762	0	0	0	4.80289	0	0	0	0	5.47248	0	0	0	0
346		414.186	6.6481	5.41765	6.27812	1.58055	3.91909	2.23872	2.60368	1.32306	1.46809	1.76962	2.70437	5.29978	2.92974	4.19066	6.27812	3.56032	5.57053	6.27795	3.70075	4.67831
347		240.067	6.63953	5.40908	6.2727	4.40649	4.47109	6.14106	5.66978	6.2727	5.52413	3.90841	3.95859	3.21582	5.02683	4.44757	3.78671	4.26769	4.39894	4.56372	3.13289	3.7188
348	11,12-Epoxy-(5Z,8Z,11Z)-icosatrienoic acid	320.235	6.33723	5.10678	6.2768	6.2768	3.87419	4.34727	3.61112	2.97093	2.21375	4.4836	5.21166	2.88899	4.38845	2.81707	3.68626	4.35354	2.11578	2.26553	2.39135	2.52744
349		237.147	6.30764	5.07719	6.27658	2.06747	4.40701	2.82461	2.24565	1.64646	2.04683	2.9816	2.85015	3.7553	6.27658	2.6576	3.49752	5.00321	2.95289	2.27895	2.50207	2.61592
350		242.066	6.53068	5.30023	6.27317	3.09726	3.3775	2.28594	6.27317	6.04818	5.58801	2.03066	2.02993	3.11286	2.90243	3.12852	2.91312	3.02039	3.27801	2.73475	3.01587	2.79194
351		445.159	6.47058	5.24013	6.26998	0	4.65865	3.54859	3.28737	0	0	2.12774	3.17582	3.45632	5.07994	5.57237	5.32976	4.82275	5.20556	6.26998	3.75846	4.98843
352		469.228	6.72945	5.499	6.26933	2.70082	3.77258	2.99569	3.41438	3.33449	3.06693	2.4566	3.2958	4.87559	5.89884	4.81958	3.25715	5.90701	6.26933	5.84848	4.56472	6.00181
353		592.197	6.31662	5.08617	6.2669	4.44966	4.91064	4.01741	2.9584	3.0192	2.34358	4.0412	4.04889	4.27759	6.2669	4.5086	3.47718	3.35471	3.61044	4.20383	3.18533	3.26353
354		205.11	6.31265	5.0822	6.26234	4.21952	4.2202	2.33982	0	3.82905	0	0	3.90836	0	6.26234	0	5.17134	4.40646	3.41389	0	0	0
355		206.105	6.27441	5.04396	6.26087	3.48744	4.19245	3.16276	2.64941	2.96258	2.29628	2.23332	2.43914	2.62334	4.44027	2.85742	6.26087	3.30019	2.68155	2.68953	3.48602	2.94401
356		600.201	6.4008	5.17035	6.25489	2.31219	3.69913	2.41884	4.23908	3.40505	3.08515	1.86171	2.6429	3.75008	5.76801	4.03091	3.19624	6.25489	3.9417	4.28751	4.76044	3.0725
357	D-α-Hydroxyglutaric acid	148.037	6.34971	5.11926	6.25262	4.68416	4.62868	4.3576	3.89547	0	3.95143	3.51252	4.88542	3.77347	5.11567	4.40623	6.25262	4.18374	4.67904	3.36548	3.83159	3.55954
358	DL-Tryptophan	204.09	6.48129	5.25084	6.25016	3.59301	5.58988	3.12766	5.32614	4.23773	3.97715	0	3.00667	3.80846	6.25016	4.90217	4.92108	3.0128	4.04911	4.28934	5.53688	4.84835
359		441.222	6.47007	5.23962	6.24915	4.06303	4.38793	2.96495	3.81394	3.69103	3.41364	2.24379	3.8285	3.5206	4.01323	6.03065	3.79683	3.26197	3.90798	4.14382	3.34303	6.24915
360		729.319	6.32951	5.09906	6.24381	2.07685	3.60385	2.76076	6.24381	5.47738	4.68103	2.5044	3.43896	3.06466	3.36428	3.42174	3.17191	3.03824	3.89838	3.17042	3.60665	3.64093
361	N-Acetyl-D-lactosamine	383.142	6.5553	5.32485	6.24069	4.41462	5.5228	5.48735	4.90583	4.95422	4.46387	4.80005	5.53226	6.24069	5.02614	4.62658	3.01647	4.58029	5.15172	3.015	5.29289	4.73797
362		271.214	6.3021	5.07165	6.23722	3.90771	4.49541	3.24144	4.46418	0	3.58725	3.9874	6.23722	4.03954	4.09421	3.21624	3.96468	4.68984	4.59708	4.47379	4.41597	4.19984
363	Prolyl Peptide; no pyroglutamate	1278.62	6.24676	5.01631	6.23809	2.15989	3.47136	2.78216	2.99571	2.71667	2.30796	2.53593	3.28714	2.96881	3.19102	6.23809	3.30341	3.00248	3.90589	3.18397	3.64925	3.88372
364		479.337	6.31102	5.08057	6.23712	5.30329	3.64586	6.23712	4.32015	2.65709	3.43188	4.33228	4.33156	2.61304	4.53603	3.26393	3.23572	3.65805	2.90586	3.23366	3.01309	3.12938
365		679.472	5.63389	4.40345	5.38298	4.57631	0	0	0	0	0	5.17952	0	0	0	0	0	0	0	0	5.38298	0
366		356.205	6.3855	5.15506	6.23386	2.39347	4.51778	2.41601	2.30636	2.84435	2.11875	3.23132	2.83048	4.94124	4.53894	5.26388	4.89589	3.95929	5.03309	3.9032	6.23386	5.23024
367		294.158	6.35017	5.11972	6.23268	3.73509	2.45899	2.92791	2.89529	2.5116	2.78256	2.87065	5.24697	4.18928	6.23268	4.53424	5.41334	3.01158	3.75717	4.2611	3.02044	4.02141
368		1451.73	6.23963	5.00918	6.22815	3.70662	3.52356	3.2233	2.49668	2.75873	1.86008	2.52862	3.29413	3.40077	3.5292	3.70113	3.68028	3.55471	6.22815	3.88612	3.46458	3.30535
369	Hydroxybenzaldehyde	122.036	6.73924	5.50879	6.22443	5.10319	4.83827	5.48644	4.74521	4.64541	4.53054	5.08034	5.54189	4.67888	5.55945	5.7324	6.22443	5.66073	4.80612	5.63852	5.12995	5.82122
370		467.337	6.29682	5.06637	6.22471	5.16897	2.99909	6.22471	4.41905	3.81449	3.26607	4.29686	4.35661	2.96445	4.50667	3.54316	3.9599	4.30444	3.35019	3.69148	3.24821	3.41182
371		171.95	6.81313	5.58268	6.2239	3.82023	0	4.4296	3.38194	1.96855	2.59963	4.87632	4.31326	5.14456	5.76725	5.21198	5.70332	5.69163	5.46178	6.2239	6.10988	6.0916
372		209.942	6.97028	5.73983	6.19441	5.78801	5.75674	6.18996	6.07992	6.14117	5.96489	6.19441	6.11402	4.37436	2.4759	0	4.65773	5.14939	0	4.32308	0	0
373		592.252	6.27853	5.04808	6.21838	1.09312	4.45268	3.51001	3.20096	0	0	2.30351	2.68237	6.21838	5.27157	3.58976	3.40467	3.44847	3.79892	3.17126	3.52541	3.65018
374		326.191	6.13919	4.90874	6.04405	0	0	0	0	0	0	0	0	5.43305	0	0	0	6.04405	0	0	0	0
375	L-(-)-Malic acid	134.021	6.8573	5.62685	6.21222	5.60318	5.67361	4.94571	5.3751	3.88214	5.18487	4.82139	5.38244	5.48035	6.05698	5.63688	6.21222	5.0285	5.0527	5.47809	6.16964	4.46181
376	Prolyl Peptide; no pyroglutamate	681.359	6.36757	5.13712	6.20638	3.74106	4.11931	3.04032	3.15545	2.97799	1.6818	2.67578	3.03678	3.48007	3.39432	6.20638	3.62723	3.57124	5.82967	3.69901	3.43134	3.35923
377		614.306	6.21753	4.98708	6.20537	3.26951	3.10452	3.81521	3.43824	3.17785	3.25536	3.26839	3.36324	3.04079	3.27883	3.61844	3.74536	3.43357	3.37793	3.71088	3.43737	6.20537
378		652.401	6.32682	5.09637	6.2051	3.58616	3.03899	2.88042	2.31328	6.2051	5.70467	1.97778	3.13831	2.13107	2.32982	3.58445	2.06227	1.70163	1.74164	1.86757	1.87361	2.30832
379		339.179	6.64363	5.41319	6.20433	3.19735	2.89789	3.79482	4.22842	3.49144	2.99919	2.88973	3.57232	5.27852	4.9099	6.04876	5.48986	5.91203	4.9364	4.77544	5.02276	6.20433
380		583.258	6.24857	5.01812	6.19775	3.88564	4.5871	6.19775	3.94409	2.9299	0	3.06101	3.11501	3.82729	4.56795	3.7765	4.12285	3.76581	4.2317	4.57705	3.81579	3.85585
381		1369.68	6.21202	4.98158	6.19846	3.12702	3.41194	3.51573	3.03947	2.96658	2.49199	2.78363	3.47393	3.2275	3.57344	3.71699	6.19846	3.48697	3.89565	3.95867	3.60957	3.35069
382	Choline phosphate	183.066	6.65035	5.4199	6.19796	3.90688	4.80257	1.64567	3.62974	3.48455	3.11517	3.38857	4.06351	6.16878	3.936	6.19796	3.60996	5.16988	3.73651	5.79635	5.39423	5.45362
383		237.868	6.49251	5.26206	6.19575	2.78459	2.60153	2.01252	2.71343	2.84423	0	2.13598	2.86707	5.2797	5.05649	5.5233	4.11092	3.29467	3.19551	6.19575	5.92774	4.5363
384		347.169	6.28341	5.05296	6.19432	3.45423	4.23378	3.55709	3.12062	3.13614	2.75159	3.05502	4.52662	4.02583	3.97413	4.48956	6.19432	4.24773	4.30472	4.9057	4.3785	5.00611
385		473.175	6.64289	5.41244	6.19242	3.46635	4.35614	3.09652	3.3617	3.03061	1.85997	2.96943	3.93256	4.94402	4.61305	5.22427	6.02691	4.1458	4.62878	5.43809	6.04366	6.19242
386		109.028	6.59698	5.36653	6.19267	4.81484	5.35254	6.09694	3.6718	3.86819	4.10512	5.67034	6.19267	3.61139	5.52238	3.41291	3.49065	3.30462	4.05516	3.47198	3.11972	3.09644
387		432.149	6.48379	5.25335	6.19139	2.14629	3.91839	2.78539	3.04662	3.81801	0	0	2.23721	3.12922	5.00561	4.71538	5.96908	3.60525	3.42485	3.5228	5.57965	6.19139
388		479.149	6.44492	5.21447	6.18432	0	0	6.18432	5.27881	6.00019	4.80039	0	0	0	0	0	0	0	0	0	0	3.51812
389		243.137	6.20062	4.97017	6.18767	2.47572	3.52528	2.66817	3.22041	2.19685	2.27307	3.37347	3.28154	3.54597	6.18767	1.98533	4.02701	4.32752	2.34479	1.81903	2.46065	2.15072
390		537.156	6.9708	5.74035	6.17981	5.72936	5.76515	6.15017	5.08338	6.17981	5.80741	5.65249	5.48752	4.80468	5.94258	5.40469	5.31589	5.78838	5.94931	5.65301	5.46282	5.14797
391		1866.94	6.20468	4.97423	6.18703	2.82315	4.33261	2.79309	3.73629	3.61201	3.35974	1.94875	3.20062	3.46635	3.75897	3.67564	3.71932	2.8774	6.18703	3.61147	3.24366	3.3508
392		233.91	6.7732	5.54275	6.17758	5.21126	5.46569	5.33628	5.32895	5.5772	0	5.32477	5.70247	4.82422	5.06194	3.40353	5.67811	6.17758	6.09974	0	0	5.72382
393	Prolyl Peptide; no pyroglutamate	538.275	6.29912	5.06867	6.18359	1.64538	3.14024	2.54465	2.51864	1.8865	1.39249	1.52337	2.58638	2.46618	4.37291	6.18359	3.06143	2.87012	5.63675	3.38103	2.72082	2.68905
394	Unknown	259.999	6.27179	5.04134	6.18298	1.8771	2.90709	3.55397	0	0	0	0	3.30883	4.88266	3.74238	6.18298	4.55444	2.24695	2.83494	4.66	5.19074	4.29809
395		176.131	6.28076	5.05031	6.17819	3.82153	4.03426	2.68622	3.75725	3.64109	3.32861	2.71829	5.1375	3.57748	4.9886	4.11181	4.65088	4.81482	6.17819	3.76531	3.30042	3.20609
396		1446.74	6.21719	4.98674	6.17458	0	4.34001	3.34262	3.18747	2.87297	2.35305	3.15753	2.91652	5.0525	3.17376	3.28373	3.36732	3.30604	6.17458	3.20691	3.05898	3.2693
397	L-Valine	117.079	6.32969	5.09924	6.00498	0	5.44238	0	0	0	0	0	5.56683	0	5.68045	0	0	0	6.00498	0	0	0
398		117.966	6.84086	5.61041	6.16959	5.0259	4.92275	4.93191	4.97289	5.19169	4.74539	4.60371	5.15149	5.92208	5.80276	6.01264	5.52806	4.63195	4.71547	6.16959	6.09613	5.70907
399	2-Amino-1,3,4-octadecanetriol	317.293	6.41519	5.18474	6.16747	3.12509	3.44627	5.25854	6.16747	5.95038	2.92774	3.49115	3.51322	3.24152	3.61927	3.76985	3.64842	3.52722	3.95448	4.01907	3.65741	3.38302
400		213.122	6.63576	5.40531	6.16082	3.16354	3.37783	1.9866	2.2108	1.35126	2.08962	2.34155	4.59535	5.83431	6.16082	5.75329	5.76883	5.20982	4.76459	5.19197	5.78935	3.39554
401		257.148	6.20923	4.97878	6.16068	3.02702	3.80472	2.27654	2.1547	1.87546	2.11627	2.04602	3.9559	4.28923	6.16068	4.9703	3.90452	3.29059	3.26397	3.99864	4.05162	3.91335
402		1095.6	6.19269	4.96224	6.15809	3.70944	4.23998	3.66156	3.9181	3.80193	3.48946	3.61377	4.0605	3.81065	4.0088	6.15809	4.02832	3.74577	3.97421	3.98275	3.59463	3.48411
403		1705.76	6.15712	4.92668	6.15197	0	3.02392	0	0	0	0	0	0	0	3.03255	3.52352	3.25386	2.99302	6.15197	3.53318	3.25406	3.54288
404		177.079	6.33406	5.10361	6.1531	5.75043	3.45358	2.5995	2.49591	4.31542	1.76938	2.1603	3.35964	3.13004	6.1531	3.45335	5.04255	3.93545	4.02725	3.93952	3.18415	3.25579
405		168.126	6.30705	5.0766	6.15237	3.51227	3.90744	2.81408	2.46822	3.50136	1.26955	2.65602	4.07764	4.10308	6.15237	3.65666	4.98956	5.61493	4.70825	2.37303	2.96884	2.80749
406		509.385	6.2696	5.03915	6.15228	5.31767	2.96115	6.15228	3.63776	2.90566	2.84945	4.736	4.41611	2.73347	5.01568	3.00075	3.29385	4.52273	2.86894	3.16169	2.75811	3.31095
407		458.256	5.92533	4.69488	5.68803	0	5.68803	0	4.89457	0	0	0	4.62601	0	0	0	0	5.36876	0	0	0	0
408		94.0534	6.18869	4.95824	6.15055	3.76496	2.86673	3.65	3.47966	3.62717	3.64893	3.86984	4.83695	3.4104	3.94274	3.58492	6.15055	3.82197	3.85635	1.53981	1.83452	3.27342
409		714.295	5.49177	4.26132	5.4431	0	0	0	5.4431	0	0	4.51713	0	0	0	0	0	0	0	0	0	0
410	5-Aminopentanamide	116.095	6.22662	4.99617	6.14252	3.92798	0	0	0	3.19596	0	3.89106	3.63881	4.85832	6.14252	4.24011	4.93863	4.83599	4.32651	3.92227	0	0
411		683.332	6.14515	4.9147	6.14309	3.02231	6.14309	0	0	0	0	0	0	2.98545	2.83532	3.03797	3.02017	2.70682	2.75566	2.72022	2.20447	0
412		93.9227	6.56405	5.3336	6.142	3.85728	3.5057	3.70324	3.7117	4.2214	3.22472	2.2807	4.05464	5.57946	5.36067	5.70119	4.81511	3.27668	3.13141	6.142	5.96665	5.08359
413		296.148	6.67446	5.44401	6.14147	4.27506	6.14147	4.18805	4.77765	5.70306	4.65525	5.09772	5.73425	5.88319	5.89628	3.85989	3.8098	4.84612	4.03681	4.09937	5.56425	3.50036
414	Tiglic acid	100.053	6.28462	5.05417	6.13969	4.57048	6.13969	4.24539	3.0715	2.86856	3.54245	4.10567	5.01548	4.10158	4.99976	4.08057	4.14145	4.61286	5.21621	4.01772	3.74889	3.99239
415		442.159	6.74355	5.5131	6.13473	3.25848	4.13175	3.12808	3.01014	2.98679	2.70982	2.46978	3.41576	4.12038	5.99291	6.00313	6.13473	4.39561	4.27263	5.68738	5.8624	5.95017
416		459.211	6.24224	5.01179	6.13414	2.95894	3.62312	3.02014	3.60572	3.49	3.16451	2.46547	3.97103	4.79444	4.05685	3.58287	4.4622	3.4341	2.95682	6.13414	3.88066	5.38523
417		276.111	6.755	5.52455	6.13336	3.75181	2.44552	3.55939	4.20888	4.09512	3.54296	3.24522	3.35628	5.26445	5.45366	5.97789	5.79162	5.59854	5.86528	6.13336	5.89076	5.52948
418		407.133	6.22962	4.99917	6.1323	2.98893	3.68826	3.96701	2.91558	2.71664	0	0.968171	3.69557	3.95662	4.05821	4.67012	5.1666	4.01584	3.54501	3.30889	4.95074	6.1323
419		683.194	6.52115	5.2907	6.12281	5.18997	3.05307	5.79638	5.30381	6.12281	5.57516	4.4528	5.01014	4.57167	5.19114	5.37174	3.75582	0	4.21704	4.61566	0	4.08589
420		232.051	6.47179	5.24134	6.12817	3.02244	3.38768	3.80142	0	0	0	2.51672	3.52307	4.00455	3.94658	5.36846	5.48641	5.09736	5.15764	6.12817	5.71028	5.42409
421	Phenyl Derivative	153.079	6.39337	5.16292	6.12659	4.69986	3.95343	4.70047	5.51526	4.24101	4.36052	3.78564	5.17564	4.57348	5.03144	5.07349	5.08627	6.12659	4.96677	4.32383	3.35383	2.98349
422		1398.57	6.13689	4.90645	6.12451	0	4.28154	3.28703	2.39802	0	0	0	0	2.98797	2.78752	3.41567	3.29319	3.17579	6.12451	3.56806	3.31304	3.58221
423		209.053	7.03563	5.80518	6.12449	2.11077	5.72561	2.315	2.02089	2.00111	2.01436	5.67888	4.97229	6.03252	6.04444	6.10424	5.94445	6.12449	5.9583	5.98048	5.96142	6.11502
424		85.0896	6.58723	5.35678	6.12429	6.12429	5.47214	4.54538	5.29336	4.38344	4.72969	3.80154	3.69343	4.06774	5.96845	4.01362	5.46051	3.25186	4.1073	4.51815	5.68792	5.15043
425		243.158	6.71063	5.48018	6.11794	5.43867	4.50416	4.59954	3.36159	1.92355	2.03987	5.04461	6.11794	5.00253	5.21227	6.08815	5.5969	4.78571	5.5011	4.52201	5.46125	5.89207
426		285.303	6.17843	4.94798	6.11671	3.95927	4.61324	6.11671	3.72268	4.03229	2.94508	3.43075	4.63181	3.52503	3.52918	4.44821	3.64055	4.47518	3.97678	3.48013	3.3322	3.54253
427		674.237	6.70399	5.47354	6.11586	1.79607	1.70741	5.74085	5.47502	4.82663	5.16044	5.41144	4.47373	2.82716	2.96826	5.67622	3.01051	4.34049	6.11586	3.77308	6.09642	5.81302
428		123.974	6.89403	5.66358	6.10851	5.5183	5.63122	5.53888	5.57832	5.69861	5.00358	5.45962	5.80657	5.51856	5.5967	5.31102	5.82254	6.10851	6.05365	0	4.37944	5.89758
429		573.191	6.34401	5.11356	6.11286	2.31574	2.866	2.94787	2.45125	1.21907	1.77449	1.8827	2.77499	4.31323	3.11696	5.36693	5.39206	4.75016	5.04137	4.80112	6.11286	5.24953
430		462.087	6.40153	5.17108	6.11	0	3.18504	2.88322	0	0	0	0	2.58952	3.80551	3.69822	5.16041	5.58943	5.61542	3.02119	6.11	5.24979	4.97284
431		205.92	6.8778	5.64735	6.10652	5.24385	5.2681	5.21734	5.33756	5.603	4.68154	4.94835	5.56883	6.00356	5.98216	5.90173	5.96076	5.2867	5.3321	5.34486	5.49037	6.10652
432	Indole-3-Acrylic Acid	187.063	6.81994	5.58949	6.10706	4.00022	5.53498	3.60689	5.26585	4.2443	4.11654	3.624	3.72395	4.3714	6.10706	5.63457	5.83386	5.54331	5.81253	5.84179	5.93099	6.02601
433		311.184	6.41634	5.18589	6.10537	3.57765	3.83765	3.03716	3.37902	4.83906	2.50444	2.68173	3.32147	3.65862	4.02365	4.13747	5.87795	3.91104	6.10537	4.47184	5.53283	4.92852
434		644.058	6.18911	4.95866	6.10473	2.93734	3.30258	3.71632	0	0	0	2.43163	3.43798	3.67871	3.86148	4.01862	4.67748	3.88084	2.79945	6.10473	5.17972	4.50912
435		621.267	6.16655	4.9361	6.10334	3.74814	3.98542	3.36493	6.10334	4.72709	4.27942	2.89327	3.35763	3.5388	4.01219	4.07191	4.16003	3.76772	4.38631	4.08893	4.10071	4.02855
436		254.138	6.17673	4.94628	6.10317	3.99846	3.62549	3.20274	4.154	3.35324	2.93133	4.55224	4.74347	4.22584	4.80636	3.53997	3.87908	3.50453	4.02264	3.05208	6.10317	3.49403
437		240.074	6.66458	5.43413	6.10255	3.33555	4.3336	3.27082	3.79839	3.11056	2.20298	3.43218	4.27589	5.67902	3.34591	5.58543	5.77771	4.71014	5.87597	5.42767	6.10255	5.88272
438		322.137	6.30535	5.0749	6.10272	3.8364	4.08547	3.29586	5.80785	6.10272	4.21699	4.52739	4.03575	3.08095	3.89527	3.55417	3.63526	3.13491	3.73151	3.40193	3.05743	3.11225
439		323.995	6.48859	5.25814	6.09959	4.58225	5.70971	6.09959	4.54877	4.52261	4.50169	4.34371	5.3755	2.78478	5.92457	2.93904	3.53671	4.57827	3.23421	3.3969	4.34624	3.33284
440		148.091	6.72101	5.49056	5.94987	0	5.65377	5.72818	5.88026	5.54232	4.9233	5.45614	4.93296	5.49057	5.94987	5.20205	5.13273	5.62468	0	0	5.44953	5.71067
441		341.122	6.23303	5.00258	6.09856	3.4421	3.70735	4.08628	3.47291	3.4011	2.72938	3.41238	3.91871	4.36534	4.10547	5.04878	4.8895	3.64825	3.88857	6.09856	5.19236	4.40013
442		849.243	6.25	5.01955	6.095	0	0	5.30353	5.2739	6.095	5.13254	0	0	0	2.79588	0	2.59585	0	3.79696	3.24679	0	0
443		405.185	6.39322	5.16277	6.09588	3.13218	4.0937	3.45269	2.95545	2.96482	2.45724	2.93209	3.49801	3.10061	3.78084	5.39803	5.38667	4.56033	6.09588	5.23245	5.37371	5.41282
444		355.138	6.12497	4.89453	6.09484	1.11141	2.23088	2.50671	0	0	0	0	2.58207	6.09484	4.63921	4.26571	3.60665	4.14181	2.64259	3.34963	2.57079	3.74256
445	4-Methylphenol	108.057	6.63121	5.40076	6.0928	5.09809	3.04232	3.84505	4.04734	3.91396	0	4.72539	5.36059	4.93444	5.2161	5.86419	6.0928	5.21169	5.09946	5.67736	5.74636	5.47749
446		129.152	6.29	5.05955	5.96261	0	0	0	5.96261	0	5.80089	0	0	5.60217	0	0	0	0	0	0	0	0
447		508.264	6.12744	4.89699	6.09264	2.11769	3.38478	3.04193	6.09264	4.67087	4.16196	2.05214	3.20467	3.20494	3.80414	3.46339	3.51244	3.27737	4.18527	3.56914	2.73958	2.96064
448		303.064	6.84459	5.61414	5.98614	0	5.85958	0	0	0	4.72462	3.9979	4.53528	5.84644	5.8969	5.98614	5.71455	5.9366	5.67378	4.95409	5.95353	5.93879
449		245.149	6.40027	5.16982	6.09115	4.77772	4.01858	4.95477	2.85759	1.86008	1.82477	2.58004	5.67254	3.99667	5.01498	5.08225	6.09115	4.23873	4.17784	4.86034	4.81465	5.3861
450	Uric acid	168.028	6.86654	5.63609	6.09053	6.09053	5.80103	5.44724	5.61286	5.54568	5.44369	4.34876	4.81557	6.01962	5.80893	5.932	4.06296	5.78266	4.67622	5.43078	5.41903	5.53203
451		455.216	6.17203	4.94158	6.08959	3.1652	3.45012	3.5539	3.07765	3.00476	2.53017	2.82181	3.5121	3.26568	3.61162	6.08959	3.63922	3.52515	5.09992	3.99685	4.95773	3.38886
452		696.355	6.0966	4.86615	6.08818	2.21207	3.38729	2.78376	0	0	2.00774	1.15852	3.30812	2.86089	3.14664	3.93399	3.42872	3.00923	6.08818	2.61753	3.19569	3.34737
453		499.275	6.09449	4.86404	6.08758	2.95022	3.04042	3.36044	2.38726	1.99877	1.34159	1.77854	6.08758	2.66322	3.20143	2.95216	3.38917	2.87629	3.79533	3.15992	2.59553	2.83264
454		314.085	6.40567	5.17522	6.08269	3.72615	3.66745	5.89174	5.45192	6.08269	5.31261	0	2.80771	0	4.60807	3.94876	3.50849	2.67773	3.5119	1.38243	0	2.368
455		1135.6	6.08648	4.85603	6.08411	2.05579	2.96169	2.37168	2.10439	1.97613	1.94795	1.873	2.55707	1.33015	3.41305	1.82849	3.03029	1.78237	2.46222	1.63477	2.69273	6.08411
456		1075.55	6.10428	4.87383	6.07974	0	4.57426	3.41956	2.53056	0	0	0	0	3.1205	2.92005	4.08363	3.42573	3.30832	6.07974	3.38573	3.44558	3.71475
457		412.063				0	0	0	0	0	0	0	0	0	0	0	0	0	0	0	0	0
458		154.074	6.38554	5.15509	6.08222	2.95714	3.32238	3.73612	0	0	0	2.45142	3.45778	4.25025	3.88128	5.22113	5.3176	4.97098	4.95458	6.08222	5.65802	5.23406
459		657.311	6.17046	4.94002	6.07773	3.04153	3.09772	2.97718	2.41396	1.93082	2.16092	2.93401	2.91469	2.72134	3.30184	4.00192	5.20143	4.17331	6.07773	3.54477	4.27372	4.84792
460		482.285	6.08239	4.85194	6.07665	3.82438	2.36656	2.8367	2.32742	2.16333	2.47879	2.03634	2.86689	6.07665	3.01042	3.53046	2.06177	1.85556	1.83523	3.25422	1.93259	2.34068
461		700.328	6.11501	4.88456	6.07631	3.51956	3.80448	3.90826	3.43201	3.35912	2.88453	3.17617	3.86646	3.62004	3.96598	4.10952	3.99358	3.87951	4.28819	6.07631	4.00211	3.74322
462		154.074	6.64758	5.41713	6.07626	5.48555	3.58568	4.86057	5.12134	4.01363	3.46814	5.00447	6.07626	5.26631	5.099	5.66697	5.75844	5.48081	5.54681	4.99395	5.25778	5.5298
463		142.074	6.20585	4.9754	6.07154	6.07154	4.05806	5.06159	4.56263	4.11401	4.55574	4.00547	4.2255	3.96687	4.91867	4.21623	4.2152	4.59901	0	4.33875	0	3.21363
464		222.013	6.35847	5.12803	6.07071	2.2965	3.17804	3.1522	2.60425	2.27295	0.942697	1.12536	3.7061	4.73811	2.97561	6.07071	4.16857	4.82431	5.08076	5.34917	5.77671	4.25928
465		376.138	6.35474	5.12429	6.0653	3.93759	3.79349	5.47283	5.03018	4.69337	3.78519	0	5.18527	3.39402	3.01858	4.08977	6.0653	5.1821	3.4883	3.03678	4.95771	5.32312
466		189.946	6.79093	5.56048	6.06647	5.31545	5.48898	5.39718	5.45064	5.6152	4.5939	5.35961	5.70559	5.26158	5.38387	4.99655	5.73621	6.06647	6.02683	3.35905	3.38322	5.80732
467		424.169	6.26062	5.03018	6.06543	3.16592	4.56573	3.80194	2.96885	3.05142	2.44504	3.39048	3.63438	5.00624	6.06543	5.18493	4.88947	5.22191	4.3088	4.70797	3.91084	4.44285
468		444.269	6.07325	4.84281	6.06237	3.03384	3.34125	3.13943	2.88841	2.90131	2.59543	2.83884	2.95482	3.59163	3.04603	6.06237	3.30155	3.4109	3.02791	3.079	3.85185	3.32877
469		218.127	6.57874	5.34829	6.06112	5.02989	3.46926	2.86425	3.05922	2.32045	0	3.81782	5.63765	4.31924	5.08982	5.5772	5.89207	5.38017	4.07293	5.13426	5.59912	6.06112
470		443.201	6.44553	5.21508	6.06033	3.31658	4.29407	2.82478	3.25039	3.09159	2.18401	3.41321	3.83782	3.54532	3.27247	5.26908	5.63054	3.55347	6.06033	4.16562	5.67502	5.69523
471		234.111	6.21395	4.98351	6.05882	5.1534	4.85106	4.23825	3.16493	4.48957	3.69735	2.26498	4.31363	3.79844	6.05882	3.6091	4.99514	4.83961	4.16706	3.82586	3.24915	3.13093
472		257.066	6.54063	5.31018	6.05651	3.78411	6.01003	5.71283	4.82026	5.50677	3.02278	4.9083	6.05651	2.5564	4.20341	5.36974	4.33945	4.64924	2.70434	2.96363	0	0
473		416.238	6.06753	4.83708	6.05655	1.71306	4.15404	2.71869	2.96567	2.57289	1.93475	1.63796	2.30704	2.88131	3.15086	6.05655	3.44759	2.4449	3.05259	2.81933	3.31095	3.5566
474	Carnosine	226.106	6.49708	5.26663	6.05271	4.9217	4.27326	3.33314	4.0982	3.1422	3.12492	3.92684	5.29394	5.16869	5.30777	5.45733	5.62688	4.55393	4.97197	5.50984	6.05271	5.23898
475		113.084	6.37294	5.14249	6.0524	3.83058	5.26969	3.35385	4.02665	3.81653	2.78523	3.76723	3.78923	4.803	6.0524	3.00555	5.17059	5.83634	4.98085	1.36296	3.48951	3.97933
476		225.111	6.08723	4.85678	6.0422	2.58068	2.96728	3.20029	2.65278	2.35346	2.48396	2.57299	3.0233	3.85823	6.0422	3.48957	3.94723	4.84698	4.1094	3.54506	3.57449	3.74077
477		795.438	6.04231	4.81186	6.04016	2.08361	3.30175	2.40896	2.06312	1.82558	2.01276	2.43998	2.33198	1.95289	2.27658	2.56765	1.86353	1.89011	1.95052	6.04016	2.9878	2.62326
478		606.337	6.04295	4.8125	6.04024	0	2.89554	2.25153	2.34641	1.96531	0	1.57013	2.2995	2.50621	2.87763	2.6653	2.68295	2.63713	3.24908	2.93052	6.04024	2.44447
479		613.379	6.21445	4.984	6.03898	3.29439	3.56437	3.62413	3.60488	3.44339	3.82556	3.2008	3.34001	3.17209	3.28369	3.75667	6.03898	3.61227	3.33347	4.23761	5.13603	5.54167
480	L-Stachydrine	143.095	6.75605	5.5256	6.03788	5.87434	6.03788	4.87989	5.53111	5.53573	5.20414	5.44176	5.96679	5.50075	5.88101	4.59622	5.69628	4.90891	4.2266	3.70652	3.59436	4.30401
481		228.209	6.74691	5.51646	5.95856	5.61198	5.65904	5.95856	5.32948	5.64941	5.39132	5.52123	5.45876	5.3263	5.55922	5.5523	5.14016	5.59403	4.73651	5.34936	5.34911	5.50567
482		171.089	6.12871	4.89826	6.03679	4.30498	4.07619	3.27745	3.49648	3.61232	3.69777	2.68784	4.11367	3.2061	4.84626	3.4917	6.03679	5.0108	4.19864	3.19826	2.93473	3.08739
483		849.274	6.12493	4.89448	6.03639	4.62649	2.86349	6.03639	0	0	2.13644	3.88122	5.1396	3.43606	4.70842	2.83494	2.74853	2.6097	2.5005	2.95141	2.43006	2.39148
484		567.184	6.3024	5.07195	6.03433	3.16345	3.24595	6.03433	5.02725	5.81641	5.16597	2.93441	2.80604	2.81966	2.6877	2.79146	3.25084	3.3641	3.16434	3.20911	3.04995	3.00198
485		378.163	6.12304	4.89259	6.03345	4.12886	3.08337	3.7745	3.00558	3.02397	2.4176	3.14149	4.29797	3.64909	6.03345	5.13666	3.30557	4.59069	3.5768	4.16257	3.0422	3.15266
486		142.074	6.417	5.18655	6.03287	0	4.24782	2.75661	3.52953	3.86278	0	1.94016	2.6796	5.02386	4.99168	5.59443	5.41423	4.19122	3.6024	5.46301	6.03287	5.52858
487		270.255	6.23229	5.00184	5.99225	5.99225	4.66222	5.2843	4.50296	4.60316	4.30664	4.85174	4.61514	4.65418	4.76206	4.66669	0	4.8916	2.7941	4.43818	0	4.42668
488		396.157	6.27723	5.04678	6.03009	2.10185	3.91427	2.45842	1.93126	1.87703	1.91391	2.55771	2.35894	5.83357	3.17675	6.03009	1.90038	2.94297	1.61906	1.77322	5.10681	1.49197
489		370.16	6.25959	5.02914	6.02832	3.71781	3.96222	3.18489	3.01095	3.42229	1.99232	2.84909	4.06962	6.02832	3.73877	4.59178	4.84799	4.97294	4.34457	4.30257	4.94609	5.57863
490		388.184	6.02894	4.79849	6.02724	2.12477	2.9093	2.6924	2.22405	2.07719	1.92858	2.00352	3.02614	1.66003	6.02724	1.61455	2.38688	2.66456	1.89685	1.99753	1.82665	2.21911
491		541.211	6.09822	4.86777	6.02662	0	6.02662	2.76266	2.98812	0	2.66763	2.8579	5.11868	3.33002	4.40537	3.73944	3.3792	3.32841	3.95301	3.14675	3.57201	3.67306
492		324.035	6.21055	4.9801	6.02686	1.9258	3.44805	2.78351	2.69871	0	3.63089	3.54221	4.19234	2.92165	3.50895	5.29658	2.94061	3.06999	3.71896	4.19486	5.48824	6.02686
493		221.894	6.72843	5.49798	6.02673	4.34344	4.16138	4.1465	4.3735	4.76731	3.71755	3.51177	4.60971	5.94064	5.81368	5.97897	5.35845	3.39823	3.68122	6.02673	5.98318	5.6353
494	4-Guanidinobutanamide	144.101	6.35615	5.1257	6.02434	5.34346	3.46451	4.1503	2.73574	4.71626	1.87414	4.43362	4.9271	4.2482	6.02434	5.13234	5.34354	5.10526	5.37946	4.52781	3.79166	4.48073
495		222.074	6.0362	4.80575	6.0219	1.89922	2.20883	3.44141	2.55192	0	0	1.0385	6.0219	4.31829	3.11539	2.79015	3.06055	3.18056	2.5225	3.29048	3.27958	3.35264
496		375.164	6.05126	4.82082	6.0213	1.73539	4.01773	1.68988	1.74435	1.16566	1.73848	2.75522	4.04674	4.18006	4.13971	2.69253	6.0213	2.08115	3.50454	3.21118	2.19855	4.2588
497		462.123	6.28226	5.05181	6.01515	0	0	6.01515	5.0599	5.86243	4.51616	0	0	2.91534	0	0	0	0	3.44363	0	0	2.30399
498	L-Serine	105.043	6.71533	5.48488	6.01715	5.85612	4.86476	4.7947	5.10625	4.85254	5.05279	5.55631	5.51883	4.59442	6.01715	5.47977	5.84858	5.05219	5.46678	4.53795	5.57037	5.64058
499		514.201	6.50448	5.27403	6.0158	0	3.95276	2.66339	2.36689	2.71716	0	0	2.60483	5.83861	3.0634	5.13438	5.40844	4.21691	6.0158	4.87965	5.85291	5.41376
500		206.042	6.68746	5.45701	6.01469	2.82672	5.56677	3.61472	0	0	0	3.78289	3.3481	5.45045	5.87081	5.77826	5.51886	5.7254	6.01469	5.3233	5.67502	5.45126
501		206.042	6.71836	5.48791	6.01403	3.52589	5.2225	3.48102	4.08715	3.61648	4.20978	5.50676	5.51692	5.33089	5.57852	5.52508	5.7412	5.41566	6.01403	5.60766	5.80718	5.74296
502		357.153	6.10227	4.87182	6.01345	2.75053	3.89672	2.80165	2.5648	0	0	0	1.85667	3.95021	2.80161	6.01345	4.53535	4.23963	3.34201	5.19736	3.27131	3.23971
503		427.254	6.2154	4.98495	6.01294	2.72362	3.79937	3.29913	1.44897	2.62278	2.20687	0	3.7321	3.82279	3.55474	5.75665	3.30909	3.43495	6.01294	3.10094	3.61524	3.7509
504		1036.52	6.12742	4.89697	6.00745	1.28572	2.91787	1.94068	1.86835	1.02909	0.923888	0.392974	2.07979	1.54497	2.75187	6.00745	2.47896	2.34965	5.50641	2.41765	2.03184	2.0081
505		204.126	6.03038	4.79993	6.00534	2.20725	4.31244	2.34356	3.01234	2.51772	1.948	2.16297	3.06394	3.32919	6.00534	2.79152	3.27061	3.53383	4.40997	2.85884	3.11219	2.82691
506		85.0532	6.39703	5.16659	5.99942	5.44343	3.86447	4.13252	0	0	3.6256	3.28741	5.11782	4.55225	4.90546	5.99942	5.50639	4.68981	4.00969	5.69461	4.79499	3.82849
507		121.056	6.27102	5.04057	6.00263	3.91093	6.00263	2.33906	1.7329	1.48289	0	3.04435	3.3963	5.4173	5.15031	4.37513	4.36793	4.2364	5.58105	1.71544	2.0633	0.617769
508		1076.56	6.03233	4.80188	6.001	1.55945	3.47098	2.65424	2.84921	2.27196	0	2.31507	2.9548	2.95425	3.2273	4.72244	3.42893	3.34103	6.001	3.604	3.43073	3.41128
509		194.105	6.21133	4.98088	6.00013	4.9922	3.69313	2.73395	3.69082	3.22174	2.31228	3.60432	4.71891	3.50116	6.00013	4.00525	5.47189	4.74293	4.75173	4.40303	3.89589	3.69804
510		217.131	6.01416	4.78371	6	2.4255	6	2.99719	2.85139	1.64192	2.44928	1.71995	3.52156	3.07432	3.36007	3.8177	3.11207	3.22266	3.87163	2.88458	3.41819	3.5608
511		2107.08	6.02506	4.79461	5.99984	3.10666	3.31188	3.51653	3.05206	2.84912	3.04486	2.95925	3.52823	4.08214	3.18296	3.30878	3.74659	3.47349	5.99984	3.81204	3.76818	3.97295
512		328.174	6.03779	4.80734	5.99684	3.18834	4.13298	2.53946	3.55945	3.43675	3.16011	1.98837	3.32236	4.11088	3.72879	3.54743	5.99684	3.26832	3.71316	3.41184	4.29128	4.33702
513		536.528				0	0	0	0	0	0	0	0	0	0	0	0	0	0	0	0	0
514		430.377	6.7116	5.48115	5.97416	5.11131	5.82863	5.13265	5.78043	3.66999	5.33305	5.42646	5.03846	5.29176	5.27638	4.82637	5.15975	5.97416	5.94615	4.24441	5.36846	5.52668
515		273.18	6.43185	5.2014	5.99569	5.1409	3.21295	3.5477	2.95313	2.75019	2.94593	3.56082	5.69451	4.15753	4.96112	5.15259	5.99569	5.28269	4.46464	5.61121	4.8921	5.05383
516		245.913	6.69795	5.4675	5.99471	5.11165	5.15027	5.07945	5.23606	5.47614	4.4652	4.82088	5.4929	5.73752	5.77432	5.56583	5.84853	5.28815	5.32517	4.5388	4.88551	5.99471
517		182.105	6.00361	4.77316	5.99406	0	3.26687	0	2.2597	0	2.13158	2.54548	2.80952	3.85341	5.99406	3.60848	3.05341	3.17833	3.12675	2.68284	3.14207	3.24024
518		1158.56	6.14447	4.91402	5.994	3.61735	3.4343	2.93605	2.40742	2.66947	1.55861	2.27634	3.20486	3.3115	3.43993	5.57594	3.59101	3.46545	5.994	3.76418	3.37531	3.21609
519		497.223	6.00755	4.7771	5.99326	2.606	2.99259	3.22561	2.6781	2.37877	2.50928	2.59831	3.04861	3.88355	5.99326	3.0427	3.48209	3.00697	2.98115	3.57038	3.59981	3.76608
520		564.559				0	0	0	0	0	0	0	0	0	0	0	0	0	0	0	0	0
521		2108.08	6.01012	4.77967	5.98487	3.09212	3.29734	3.50199	3.03753	2.83458	3.03032	2.94472	3.5137	4.06761	3.16843	3.29425	3.73205	3.45895	5.98487	3.7975	3.75365	3.95841
522	N-Acetylaspartic acid	175.048	6.21535	4.98491	5.98304	3.4364	5.98304	1.27506	2.41208	0.773493	0.752246	3.57801	4.04687	4.60099	4.4722	4.98088	5.60523	4.43219	3.81874	3.27107	4.74958	3.38317
523		295.91	6.53528	5.30483	5.97771	4.86109	5.17334	4.97803	5.08843	5.2772	0	4.98214	5.43591	4.42127	4.75337	3.07192	5.44853	5.97771	5.92136	0	0	5.4517
524		370.094	6.30129	5.07084	5.97767	3.5868	0	5.97767	5.19646	5.89198	5.00379	0	3.45708	2.55479	2.80475	3.60388	0	0	2.33864	0	2.75378	2.96144
525		335.903	6.53774	5.30729	5.97894	4.95272	5.18981	4.99655	5.12878	5.26826	3.40702	5.04476	5.41214	4.27442	4.66843	4.03891	5.40684	5.97894	5.93344	3.73127	3.912	5.41214
526		82.0523	6.59952	5.36907	5.97488	5.58078	3.42746	4.71017	4.41838	4.80844	0	4.77402	5.94039	5.27388	5.97488	5.20158	5.52104	5.16427	5.69997	5.02629	4.36755	5.08174
527		420.175	6.017	4.78655	5.97362	0	3.42289	0	0	0	0	0	0	2.93866	5.97362	3.51355	4.42016	2.98305	3.60421	4.61255	4.14614	3.76253
528	pE Peptide	1124.55	5.97701	4.74656	5.97562	1.8469	2.74776	2.5854	2.02206	1.85315	1.88927	1.22257	2.77798	1.42985	1.95436	2.94019	1.77104	1.36976	1.19356	1.57634	1.37706	5.97562
529		949.524	6.25844	5.02799	5.97382	2.95011	3.24119	3.32519	2.78155	2.2983	2.8318	2.52488	3.34656	3.99198	3.10306	3.43956	3.5746	3.39119	3.01743	3.51557	5.92351	5.97382
530		183.137	6.03252	4.80207	5.97289	0	2.63869	0	0	0	0	0	0	3.72884	3.7981	2.75594	4.1995	5.97289	5.04056	0	0	0
531		174.1	6.00166	4.77121	5.97307	3.47718	4.104	2.12974	3.43906	3.35566	3.00913	2.39489	3.67632	3.61696	5.97307	3.44703	4.32384	3.41463	3.41561	3.38287	2.82323	2.90152
532		161.956	6.57164	5.34119	5.97189	4.64617	4.55946	4.57793	4.63782	4.84951	4.42944	4.2593	4.77626	5.63284	5.53141	5.70757	5.245	4.35417	4.36368	5.97189	5.84267	5.41136
533		340.131	6.20715	4.9767	5.97177	3.05098	4.16676	2.39292	1.97769	2.87179	0.978468	2.59126	2.33126	5.73247	5.03807	5.97177	3.09298	2.99639	1.77493	1.89375	3.69607	1.50955
534	Methylhistidine	169.085	6.46833	5.23789	5.967	4.79206	5.77719	3.64169	4.9563	4.4758	5.11607	4.53699	4.41411	5.80238	5.01941	5.0191	5.1098	4.40831	4.17786	3.3569	5.967	4.33275
535		1342.56	5.99551	4.76506	5.96858	3.10501	3.31023	3.51489	3.05042	2.84748	2.92822	2.95761	3.52659	4.0805	5.96858	3.30714	3.74494	3.47184	3.23661	3.81039	3.76654	3.97131
536		463.306	6.11774	4.88729	5.96792	4.59969	3.47631	5.96792	4.53308	3.85237	3.35541	4.45792	5.15716	4.09296	3.75718	4.60004	3.68495	4.24506	3.30549	3.57441	3.4172	4.54776
537		224.035	6.43481	5.20436	5.96035	4.4007	4.71596	5.91962	5.43283	5.96035	5.34861	4.54262	4.55926	4.09295	4.92944	4.51407	4.07517	4.55352	4.76856	4.76447	4.35433	4.25975
538		167.939	6.64162	5.41117	5.96331	5.17847	5.36494	5.29364	5.23837	5.46805	4.3149	5.22742	5.58786	4.99896	5.10312	4.64582	5.57361	5.96331	5.89005	3.59459	3.50115	5.61381
539		252.122	6.48458	5.25413	5.95923	5.70924	5.13643	3.53694	3.119	4.51375	3.24888	0	5.69779	4.00533	5.54882	5.50521	5.02604	5.95923	5.09254	3.32634	4.4835	3.92325
540		525.306	6.37435	5.1439	5.96036	3.93723	3.66159	5.31818	5.03505	4.60911	4.46656	5.75377	5.96036	4.43856	3.12966	5.22103	4.24609	5.17288	3.64491	4.67264	3.42229	4.85984
541		1039.53	5.97331	4.74286	5.96057	2.39198	3.56721	3.03302	2.45306	2.13093	2.18765	1.33844	3.48804	3.0408	3.32655	5.96057	2.99342	3.18915	3.79889	2.85106	3.3756	3.52728
542		1386.7	5.98574	4.75529	5.9605	3.13212	3.41703	3.8614	3.04456	2.97168	2.49709	2.78873	3.47902	3.2326	3.57854	3.72208	5.9605	3.49207	3.90075	3.96377	3.61466	3.35578
543		814.688	6.59592	5.36547	5.95958	5.95958	5.22552	4.25405	4.98795	4.73348	4.09907	5.76647	5.83389	4.74818	5.04657	5.81602	5.09147	5.18551	5.10153	4.82511	4.41494	4.99375
544	TPPAGPDGGPR	1021.5	5.98427	4.75382	5.95692	3.36062	3.27834	3.94002	3.41012	3.32531	2.64789	3.29667	3.80763	3.77914	3.96147	3.38615	3.50696	5.95692	3.80709	3.02785	3.23426	3.38295
545		540.265	5.95809	4.72764	5.95654	1.93737	2.69829	2.22723	1.94605	1.68584	1.35769	2.43977	2.34306	2.15431	2.21649	2.71459	2.76507	2.05377	1.86644	2.14972	5.95654	1.93864
546		350.099	6.00173	4.77128	5.95458	2.42099	3.4128	3.02072	2.60416	2.00129	0	4.29317	3.88884	4.21428	3.51362	5.95458	4.49716	4.08669	3.00942	3.77221	2.87452	2.74283
547		208.004	6.19157	4.96112	5.95418	2.61799	2.87227	0	0	0	0	0	2.40699	3.61873	3.39222	5.95418	4.48497	0	3.60557	5.77427	4.23464	2.04672
548		358.185	6.02576	4.79531	5.9526	1.75861	4.08673	2.69084	2.87809	2.51686	1.86744	1.60027	4.5278	4.0951	3.80419	4.44488	4.51436	3.64332	3.9476	4.20989	5.9526	3.90311
549	Nonanoic acid	158.13	6.85845	5.628	5.93229	5.06632	5.46965	5.93229	5.74936	5.92521	5.41749	5.46893	5.55457	5.54005	5.61816	5.59235	5.52887	5.6619	5.69482	5.10837	5.6667	5.77511
550		226.059	6.14503	4.91459	5.94506	1.9239	3.44615	2.7537	2.69681	0	2.09472	4.13513	4.1724	4.13955	3.20549	5.32457	2.93871	3.35938	3.71706	4.1571	5.36821	5.94506
551	5-Aminovaleric acid	117.078	6.46641	5.23596	5.94417	5.74947	5.2318	3.99047	5.19361	4.69109	4.39295	5.19893	4.34153	3.94897	5.94417	4.24967	5.45685	2.84055	3.52481	3.79245	5.24638	5.59763
552		1127.52	5.9549	4.72445	5.94353	2.97866	3.41558	3.08343	2.83475	2.91448	2.54687	2.78582	2.89941	3.50946	2.99075	3.44275	3.17998	3.4042	5.94353	2.96978	3.23291	3.19822
553	Palmitoyl sphingomyelin	702.567	6.71578	5.48533	5.94245	5.94245	5.63963	5.58912	5.26119	5.1203	4.7743	5.4097	5.92433	5.20318	5.26863	5.15697	5.14777	5.85315	5.20649	5.02621	5.36496	5.26691
554		832.35	5.97431	4.74386	5.94147	3.61124	0	0	0	0	0	0	2.50346	3.19845	3.91892	3.92473	4.1269	3.525	5.94147	3.95534	4.08074	3.91093
555		543.353	6.09279	4.86234	5.94109	5.15254	3.71749	5.94109	3.72319	0.857426	2.75269	4.38819	4.44248	3.58702	4.81439	2.93806	3.93022	4.89769	2.63084	3.14188	1.26941	2.63564
556		273.903	6.48203	5.25158	5.93277	4.78929	5.15923	5.03578	5.0225	5.23414	0	5.02942	5.3625	3.97607	4.56182	0	5.34839	5.93277	5.8612	2.44411	0	5.40347
557		1037.53	6.06729	4.83684	5.93929	2.32681	3.23511	2.72943	3.01876	2.96028	2.11845	2.43929	2.96714	2.91596	2.51981	5.93929	3.32358	1.73747	5.45549	3.18952	2.56927	3.21622
558		308.221	6.01685	4.7864	5.93797	3.20203	3.84935	3.30103	2.98547	3.01076	2.28341	2.84038	3.40861	3.17034	3.69918	5.93797	3.42376	3.37931	4.12985	3.54667	5.1022	3.17114
559		514.311	5.99234	4.76189	5.9353	2.64852	3.29976	4.04559	3.30562	3.03885	2.06544	2.62474	2.79011	2.37876	2.68319	3.16795	5.9353	3.0243	2.85016	3.09635	3.83802	4.95914
560	3'-Adenosine monophosphate (3'-AMP)	347.063	5.9519	4.72145	5.93545	0	5.93545	3.29487	0	0	0	0	3.43498	3.88753	3.65073	3.95804	3.14075	2.85741	3.25828	3.01118	3.09027	3.05479
561		231.089	6.26537	5.03492	5.93563	5.12185	3.1948	3.36674	3.22505	0.204468	1.04007	2.70089	4.5711	3.69073	5.19823	5.39332	5.93563	5.3878	4.70156	4.99568	1.57736	2.84064
562		503.115	6.11975	4.88931	5.93476	1.92329	3.44554	2.75716	2.6962	0	2.09411	4.09809	4.11951	4.07247	3.20488	5.23594	2.9381	3.06748	3.71645	4.06396	5.34796	5.93476
563		343.137	6.05733	4.82688	5.93399	2.56338	3.54528	3.1532	2.22104	2.13377	0	2.55845	3.1028	4.15065	4.21497	4.87285	4.82164	4.61689	3.37615	5.93399	4.43643	4.50931
564		234.136	5.98424	4.75379	5.93194	4.31245	3.79488	2.33173	1.96944	0	0	0	0	2.77294	5.93194	3.20065	3.07817	4.85251	3.48969	3.03817	3.09801	3.36718
565		125.998	6.74476	5.51431	5.92896	5.62949	5.34254	5.15073	4.78484	5.20224	5.0082	4.42365	4.95201	5.82997	5.92896	5.70708	5.3248	5.78054	5.32199	5.44936	5.7638	5.61188
566		334.066	6.23208	5.00163	5.92958	0	4.82856	4.00034	3.70374	1.8011	3.50753	1.91203	0	5.37817	4.98683	5.92958	4.46137	4.95494	4.36944	4.89215	4.86393	5.14854
567		305.087	5.92879	4.69834	5.9282	0	5.9282	0	0	1.2147	0.712027	0	0	2.03294	1.89523	2.47448	2.48089	2.51385	0	0	-0.674681	-0.022342
568		554.269	5.98345	4.753	5.92551	3.40811	4.2924	4.47734	3.22582	3.25167	2.87047	3.0768	3.65506	3.45551	3.94742	5.92551	3.71743	3.62551	4.43327	3.65238	3.43852	3.41491
569		372.128	6.3553	5.12485	5.92335	2.99674	4.80688	3.09109	3.50549	3.09522	2.6647	3.65528	4.30765	4.99502	4.16498	4.79967	5.92335	5.04763	5.22261	5.26038	5.06633	5.76211
570		248.119	6.19686	4.96642	5.92265	2.8432	2.67114	3.65548	3.16528	1.36232	0	2.57356	5.21508	4.38742	4.93197	4.81807	5.92265	3.92449	3.59906	3.50488	5.07733	5.40528
571		204.074	6.20921	4.97876	5.92258	4.26551	4.1716	3.58999	2.2968	1.45983	1.75854	3.93306	5.55359	4.27347	4.54577	4.7896	5.92258	4.72415	4.7406	4.12996	4.47044	5.04849
572		401.875	6.42587	5.19542	5.91902	4.72319	5.05856	4.85633	4.9418	5.10444	3.63933	4.91152	5.25284	3.91745	4.40104	3.73624	5.20876	5.91902	5.87551	3.67908	3.81389	5.1898
573		216.111	6.10586	4.87541	5.91882	3.68559	3.49717	3.87677	4.77201	5.29048	3.92848	2.19048	4.14562	4.73374	5.91882	4.59325	4.178	4.43301	3.76808	2.72742	3.96547	3.45725
574		161.095	6.3089	5.07845	5.91512	5.64769	4.39352	4.32657	3.738	4.10877	0	3.35685	5.32892	4.54316	5.91512	3.98372	5.2719	5.25034	4.6586	4.50929	2.70938	3.30744
575		312.176	5.20586	3.97541	5.20586	0	0	0	0	0	0	0	0	5.20586	0	0	0	0	0	0	0	0
576		243.104	6.0142	4.78375	5.91585	3.30579	3.99752	3.50179	4.24262	3.75678	3.65678	2.89811	4.33869	5.91585	3.75691	5.03215	3.5917	3.56494	4.18758	3.6044	3.25215	3.23618
577		393.043	6.78388	5.55343	5.91504	0	5.38656	0	0	0	0	4.53801	2.37896	5.61777	5.87693	5.74978	5.71782	5.91504	5.90184	5.81854	5.80551	5.80048
578		91.9924	6.33641	5.10596	5.91476	3.03925	0	0	0	0	0	3.87426	5.04967	3.79278	5.91476	5.52051	4.9607	5.14385	5.46205	5.33698	4.83805	4.91918
579		383.045	6.0384	4.80796	5.91349	1.09072	2.63145	2.59709	0	0	0	0	2.56138	3.86909	2.81136	2.23404	4.32803	4.29078	2.51249	5.91349	5.11951	4.95825
580		296.235	6.05801	4.82756	5.9067	5.9067	3.7081	3.71863	2.83249	2.99828	2.22328	4.23023	4.87264	2.89852	5.25456	3.19263	3.87116	4.57512	3.32103	3.41892	2.40088	2.62114
581		188.127	6.20518	4.97473	5.90678	5.19692	3.99588	5.39773	5.34737	5.90678	5.19324	2.62752	2.22355	2.51143	2.07418	1.7891	1.64404	0.570841	1.69864	1.47799	1.50404	1.97529
582		380.205	6.09146	4.86101	5.90635	3.36516	3.64727	3.31649	5.90635	5.55084	4.12213	3.22453	3.31614	3.24609	3.67384	3.82354	3.74824	3.52531	3.89317	3.82773	3.64024	3.78202
583		440.193	6.33041	5.09996	5.90237	4.45951	4.54009	3.6589	3.41226	2.61344	1.72666	3.00961	4.88664	3.56387	5.90237	4.91693	5.38152	5.06746	5.46662	4.56415	4.68861	5.5683
584		526.2	5.91301	4.68256	5.90304	3.72302	2.62917	3.44263	0	0	0	1.32821	3.17601	3.33097	5.90304	2.78655	2.8998	3.52562	2.5842	2.94212	2.17689	2.41254
585	Gluconic acid	196.058	6.23411	5.00367	5.90162	3.81709	5.90162	4.12306	3.91972	2.57627	3.84384	3.69196	4.4707	4.63263	5.33368	5.20003	4.23812	5.21848	4.69308	4.11473	4.575	5.16873
586		804.241	5.99388	4.76343	5.90046	0	5.27302	0	0	0	0	0	0	2.61613	5.90046	1.70772	3.05758	2.05297	2.77454	2.95449	1.7359	1.74469
587	Glutamine	146.069	6.394	5.16355	5.90039	5.38087	4.12051	3.47961	3.16108	3.1867	2.49721	3.27233	5.29264	4.57295	4.95802	5.90039	5.49841	5.1351	4.82774	5.59393	5.11667	4.73255
588		176.095	5.91132	4.68088	5.89729	3.94065	3.67693	2.87144	0	1.86256	0	0	2.7409	0	5.89729	0	0	3.8858	3.3897	0	2.97072	0
589		282.132	6.2366	5.00615	5.89743	4.10901	5.30386	4.03305	3.46041	3.88105	3.51343	4.4065	5.01685	5.89743	5.48181	3.50406	3.43557	4.70485	3.5683	3.5079	5.29425	3.43947
590		643.296	5.90482	4.67437	5.89496	0	2.35002	1.70481	2.7339	0	2.71145	2.41063	0	0	3.08622	3.54943	3.35201	2.80604	5.89496	3.55577	3.22813	3.54409
591		437.165	5.91667	4.68622	5.89611	3.14226	2.97139	3.04648	3.12592	2.79735	1.77055	1.94941	3.30833	2.59324	3.31421	5.89611	3.32228	2.90315	3.82308	2.8826	4.2146	3.15243
592		492.196	6.36647	5.13602	5.89516	2.57724	3.50915	3.51331	3.01227	2.49666	1.33252	1.7663	3.52471	3.65044	3.69404	5.23924	5.86312	3.12997	3.48411	5.89516	5.77396	4.2287
593		970.411	5.94321	4.71276	5.89024	0	4.54525	0	0	0	0	0	0	3.25406	3.73523	3.7955	4.19389	3.5975	5.89024	4.05405	3.84578	4.15365
594		87.1052	6.24211	5.01166	5.89115	5.29125	4.9356	2.63978	2.77249	3.02224	3.32067	3.38349	4.97489	4.1642	4.20496	1.772	5.73702	3.86306	5.89115	2.3822	2.83937	2.71221
595	Nicotinamide	122.048	6.59639	5.36594	5.88974	3.47647	5.43584	5.83054	5.834	5.88974	5.41504	4.74976	5.82661	5.00691	3.67835	4.867	3.97481	4.30935	5.09287	4.61421	4.72155	5.08889
596	Methenolone	302.224	5.95275	4.7223	5.89036	5.89036	3.72618	4.00532	3.45161	3.23432	2.3525	4.1756	4.79771	2.12835	3.95598	3.06545	3.15178	3.9521	2.28959	3.01061	0.842921	2.05818
597		181.97	6.23844	5.008	5.8896	2.51606	0	0	0	0	0	3.71422	4.97295	3.31644	5.8896	5.3317	4.8233	5.04617	5.40308	5.11017	4.22521	4.80231
598		171.089	6.44403	5.21358	5.86913	4.79452	3.01361	5.21309	5.10768	5.18207	5.01199	5.46373	5.86913	4.86469	5.38381	4.90975	5.23314	5.47655	4.98298	4.84896	4.92083	4.34733
599		662.446	5.5707	4.34025	5.06568	5.06568	0	0	0	0	0	4.95396	0	0	0	0	0	4.72812	0	0	5.05074	0
600		331.101	6.17407	4.94362	5.8864	0	0	0	0	0	0	0	2.44874	4.01964	3.61274	5.11682	5.27442	4.35321	5.50445	4.15402	5.8864	4.51963
601		208.146	6.66829	5.43784	5.85336	4.66494	5.789	5.11862	5.83499	0	4.97051	5.03549	4.89923	5.19239	5.33798	4.76117	5.51187	5.85336	5.82154	5.15387	5.48932	5.5015
602		410.289	6.3257	5.09525	5.886	2.03149	4.94543	4.52018	4.92804	4.98364	4.37038	3.99428	4.18792	4.40796	2.22446	4.86722	5.15141	5.33405	5.641	5.886	4.9236	4.26058
603		1490.73	5.88872	4.65827	5.88483	1.45095	2.93037	1.93102	2.2696	1.69208	0	1.32895	2.33237	2.27176	2.99341	2.95999	2.86701	2.65487	5.88483	3.18661	2.5264	2.49463
604		261.03	5.89173	4.66128	5.8846	1.88648	5.8846	1.96576	2.01296	0	1.31359	2.34962	2.48027	2.63238	3.75464	2.83934	2.73813	2.56862	2.86634	2.52231	3.31592	3.00783
605		127.075	6.2167	4.98625	5.88125	0	4.77732	4.68453	4.87117	4.18422	4.41777	0	4.03585	5.88125	0	4.22633	4.63447	4.71845	4.1562	4.9674	4.30062	5.61498
606		220.121	5.9642	4.73375	5.88358	2.08485	3.05901	2.20105	1.99497	1.72764	1.73266	2.16491	2.4446	3.64936	5.88358	3.52901	4.99575	4.66444	2.42489	2.5691	2.17753	2.09167
607		222.056	6.19813	4.96768	5.88072	3.92621	4.07866	5.88072	4.9908	5.7513	4.86332	3.2967	4.02125	2.95707	4.19645	3.81448	3.45069	3.79139	3.7681	3.51173	3.35881	3.83486
608		109.064	6.26913	5.03868	5.87351	3.69107	5.20091	0	4.87803	3.4802	0	0	0	3.24352	5.87351	5.19413	5.32772	0	4.61546	0	5.25042	5.44516
609		174.064	6.11097	4.88052	5.88177	1.84271	4.25007	3.39211	5.5005	5.88177	5.25819	2.03178	2.97782	2.69908	3.64658	2.419	3.20747	3.02597	2.83581	2.72764	2.90235	2.56953
610		285.132	6.11425	4.8838	5.88022	0	4.88328	5.88022	4.70842	5.57524	4.003	0	2.84359	3.63209	3.75217	3.2009	3.93623	3.02994	3.43768	2.64065	3.12447	3.2709
611		206.167	6.47968	5.24923	5.87381	4.56335	3.25631	5.42808	4.30274	5.87381	4.46054	5.02793	5.50756	5.11675	5.23384	5.57046	4.77864	5.26515	4.13895	4.26011	5.39641	5.45746
612		313.163	5.97416	4.74371	5.87777	3.36575	4.4691	2.87808	3.45465	3.14524	0	3.47538	3.1032	4.40679	5.87777	3.52376	3.72025	4.89211	4.30715	3.73755	3.76797	3.44776
613		614.027	6.64474	5.4143	5.8776	1.44226	5.13818	0	1.24609	0.848361	1.47563	4.74958	4.21989	5.77686	5.60193	5.8776	5.5702	5.62783	5.5082	5.49644	5.58622	5.80111
614		923.262	6.0167	4.78625	5.87557	0	2.34622	4.95657	5.04521	5.87557	4.90836	0	0	3.30336	3.34556	0	0	2.94358	2.71583	1.70941	0	0
615		232.142	6.38665	5.15621	5.87736	4.71811	3.35004	3.81779	2.98216	2.83179	1.99578	3.94535	5.38265	4.23295	5.15155	5.06181	5.82079	4.73554	3.85825	5.30739	5.22615	5.87736
616		424.162	6.16081	4.93036	5.87703	0	4.16045	2.61783	3.6146	3.96731	0	2.28801	2.66838	4.86898	4.80142	5.41947	4.70293	4.02997	3.52752	4.89536	5.87703	5.08885
617		153.993	6.18648	4.95603	5.8528	0	0	4.2035	0	0	3.8677	4.18075	0	4.98423	4.89675	5.29627	0	5.5455	5.8528	3.74826	4.47673	4.40534
618		203.079	6.4961	5.26565	5.87218	4.4492	5.46874	5.51341	3.93819	5.1964	4.32568	4.60929	5.65994	5.22395	5.14557	5.77843	4.93696	5.87218	3.85482	4.21491	4.52862	3.61996
619		810.66	6.54887	5.31843	5.87079	5.4136	4.6548	4.50718	3.53215	3.63389	3.20666	5.66805	5.64735	4.68377	4.86257	5.63648	4.90685	5.87079	5.15117	4.64996	5.51691	5.59212
620		407.999	6.7302	5.49975	5.86866	2.19716	5.39369	0	0	0	0.872524	4.45117	3.49915	5.68817	5.82479	5.75373	5.64403	5.86866	5.73467	5.63669	5.67827	5.86826
621		493.165	6.08177	4.85132	5.86796	3.23216	3.26881	5.86796	4.56834	5.56738	4.64077	2.95726	3.05427	2.84251	2.71055	3.32766	3.27369	3.38696	3.18719	3.23196	3.24231	3.02483
622		101.992	6.78039	5.54994	5.83822	5.52488	5.58343	5.49756	5.4994	5.6624	5.02362	5.48537	5.62044	5.58484	5.55298	5.45317	5.66276	5.79607	5.83822	0	4.79157	5.72645
623		475.264	5.91003	4.67958	5.86729	3.21965	3.50634	3.86383	3.03074	3.10864	2.30312	3.18993	3.69626	3.81509	3.88302	4.48555	5.86729	3.29749	3.62204	2.95262	3.13153	3.24198
624	4-Guanidinobutanal	129.09	6.59191	5.36146	5.86709	5.3316	3.26709	5.67902	5.00065	4.78851	5.18815	5.12081	5.69687	5.54288	4.7294	5.35022	5.86709	5.61558	5.26099	5.14981	4.51443	5.13419
625		173.116	6.48108	5.25063	5.86526	5.86526	4.95878	4.80277	4.11856	4.6836	3.98707	5.06231	5.39686	5.39174	5.51166	5.60946	5.77734	4.68875	4.056	4.65905	3.93864	4.09054
626		493.353	5.96334	4.73289	5.8644	4.93076	2.87994	5.8644	3.99074	3.57276	3.86632	4.75001	3.95944	2.63354	3.70117	3.20255	3.25622	3.00594	2.92636	3.25416	3.03359	3.14988
627		454.209	6.41024	5.17979	5.86113	4.96498	4.22288	3.22837	2.33937	0	0	0	5.47349	2.92931	4.88932	5.72126	5.70546	5.15032	3.64607	3.32779	5.24795	5.86113
628		225.147	6.25209	5.02164	5.8634	4.62803	4.01941	4.01832	4.11582	4.61813	3.31001	2.62279	4.87602	4.82238	5.79219	4.61783	5.8634	3.71018	4.95774	3.90563	4.15213	4.18905
629		230.09	6.36484	5.13439	5.86333	4.443	4.89764	3.50072	4.31754	5.86333	4.12486	4.14849	5.60893	5.52888	5.28251	5.05605	4.82027	4.58171	4.69398	4.95012	4.91926	4.72255
630		458.201	5.88569	4.65524	5.86183	0	3.14222	0	0	0	0	0	0	2.82562	3.30679	3.79877	5.86183	3.16906	3.79931	4.18653	3.37079	3.71877
631		246.103	6.03654	4.80609	5.86184	4.38062	3.34759	3.81535	3.46412	3.5121	1.99334	3.92508	4.77533	3.14284	4.48788	3.67117	3.77573	3.58583	3.85581	4.27002	5.25709	5.86184
632		372.128	5.95163	4.72119	5.86044	0	4.17752	2.6349	2.64895	0	0	2.30508	2.68545	2.90918	3.25836	4.93066	3.61448	3.15167	3.54459	4.62706	5.86044	4.13231
633		243.137	5.90185	4.6714	5.85999	3.06858	3.55841	3.16758	2.74916	2.8074	1.58062	2.53415	3.18866	3.02434	5.85999	3.32761	4.64573	3.24587	3.9964	3.41322	3.06097	3.03769
634		884.463	5.88334	4.65289	5.8585	3.35616	3.12733	3.6137	3.5348	3.48691	3.56309	3.13654	3.34915	3.24142	3.30495	3.52013	3.51125	3.50937	3.2627	5.8585	3.45722	3.44166
635		136.019	6.31368	5.08324	5.85347	5.85347	3.46632	4.12677	0	4.48706	0	4.66211	5.46168	0	5.35087	4.22543	5.68895	4.91452	4.99843	3.67109	3.23493	4.65467
636		495.369	6.02753	4.79708	5.85645	5.45194	2.57248	5.85645	4.14917	3.22396	3.27434	4.40159	2.63532	1.56972	3.81639	3.08994	3.15987	3.84621	2.78514	3.17199	2.8473	3.0185
637		104.063	5.94925	4.7188	5.85112	4.4468	3.9992	3.1515	3.75927	3.64311	3.33063	2.59979	4.9275	3.65182	3.29866	4.01002	5.85112	3.58694	4.13326	3.64006	3.4358	3.30219
638		89.0481	6.7249	5.49445	5.84957	5.80121	5.63477	5.18006	5.61824	5.39251	5.14897	5.25705	4.9513	5.68111	5.84957	4.86513	5.54681	5.71155	4.55605	4.98477	5.43019	5.6902
639		338.022	6.1432	4.91275	5.84979	2.5558	4.13294	5.84979	3.72417	2.36218	0	4.44928	5.72419	4.28029	3.69871	3.90529	3.70904	3.86135	3.05489	4.39455	4.36709	4.07054
640		256.153	5.91465	4.6842	5.8482	2.91578	3.57053	2.97645	3.55937	3.44394	3.1198	2.43091	2.61636	3.45259	5.8482	3.53657	4.0501	3.3882	4.82537	4.10526	3.25577	3.10673
641		151.063	6.24408	5.01363	5.84349	5.39462	3.20499	3.98857	0	4.28271	0	4.46337	4.54668	0	5.7055	4.89502	5.84349	4.2673	4.25707	4.95996	0	0
642		444.2	5.85927	4.62882	5.84581	2.97078	2.42417	3.22378	3.34073	3.00056	3.23307	2.89427	3.01118	2.92764	2.78056	3.25531	3.43484	3.18133	5.84581	3.32477	3.05475	3.2428
643		672.318	6.1624	4.93196	5.84441	2.42768	3.90444	2.15434	5.84441	5.83975	4.68382	1.50524	3.4551	1.70387	2.63171	2.82711	2.84347	1.95508	1.43929	1.14999	3.18734	1.1369
644		326.141	5.96808	4.73763	5.84408	3.44075	4.27725	3.84936	4.56528	4.30194	2.19575	2.02073	3.49105	3.25078	3.96368	4.06259	4.96936	5.84408	4.15386	4.02258	2.70705	2.92923
645		563.431	5.91008	4.67963	5.8438	3.60941	2.82455	5.8438	3.3267	2.73814	0	4.91071	4.07175	2.41148	2.52131	3.00045	3.27868	3.12198	2.31952	2.99663	3.88037	2.92064
646		779.356	5.86527	4.63482	5.8438	3.13845	3.58543	3.24405	3.0209	3.07366	2.70005	2.94345	3.05943	3.73675	3.15065	3.60506	3.40617	3.56639	3.11803	5.8438	3.3944	3.43339
647		104.03	6.11276	4.88232	5.84317	3.62274	5.84317	2.35181	1.87449	1.49565	0	3.0571	3.2242	5.2762	4.99474	4.17909	4.20751	3.99268	5.42046	1.74718	2.07605	0.630522
648		114.068	5.85821	4.62776	5.83997	1.27738	5.83997	2.86633	2.86378	1.85683	2.20735	2.2595	3.44014	3.03238	3.31813	3.77575	3.07603	3.01032	3.82969	2.92997	3.44201	3.51886
649		591.239	5.8778	4.64735	5.83943	3.44239	4.21774	2.98171	3.24926	2.96558	2.17085	3.15904	3.12025	3.63966	5.83943	3.56157	3.723	3.51109	3.98526	3.73781	3.49274	3.50292
650		641.202	6.19568	4.96523	5.83823	3.16558	3.24809	5.83823	4.98032	5.82379	5.01418	2.93654	2.80817	2.82179	2.68983	2.7936	2.88053	3.36623	3.16647	3.21124	3.05208	3.00411
651		303.154	6.14456	4.91411	5.83727	4.53759	3.20234	2.82901	3.56514	2.29664	3.52509	3.65263	5.48936	3.31735	3.46921	4.63661	5.83727	4.36958	5.23348	4.34211	4.01794	4.87545
652		220.106	6.25596	5.02551	5.83411	4.4173	4.51063	3.62944	3.3828	2.4145	1.69721	2.98015	5.38805	3.28461	4.06989	4.86006	5.83411	4.66949	5.39226	5.00992	4.70331	5.44259
653		108.033	6.45595	5.2255	5.83011	5.04799	4.4556	3.3009	4.79866	0	0	0	4.49224	5.83011	4.81898	5.74831	5.5295	5.39802	4.57501	5.31809	4.95853	5.59519
654		791.329	5.8357	4.60525	5.8319	1.95655	2.6198	2.03873	1.63987	1.68341	0.907491	2.3685	2.49226	2.14163	2.47239	5.8319	2.67937	1.99135	3.52577	2.16334	2.08838	1.90069
655		160.085	6.124	4.89355	5.82656	3.80974	4.45575	3.30105	2.41205	0	0	0	5.13062	3.00199	4.4101	5.2398	5.82656	4.10993	3.71875	5.2409	4.20278	4.89607
656		456.204	5.87487	4.64442	5.82952	2.86277	2.66554	3.30497	3.34783	2.70451	3.25269	2.63132	3.36343	2.81919	3.47436	3.70945	4.12372	3.18483	3.94793	5.82952	4.0585	4.30023
657		707.503	5.23991	4.00946	4.97447	0	0	0	0	0	4.97447	4.9001	0	0	0	0	0	0	0	0	0	0
658		249.884	6.50307	5.27262	5.82521	4.94627	4.98476	4.92112	4.98257	5.31256	4.29036	4.68773	5.31559	5.49438	5.5561	5.25241	5.68045	5.2038	5.17591	3.96186	4.34896	5.82521
659	O-Phosphoetanolamine	141.019	6.05207	4.82162	5.82594	2.28577	1.3709	0	5.82594	5.42595	5.12431	3.02861	2.25913	2.25941	2.86616	4.55377	4.22125	0	2.2806	0	0.923831	3.4438
660		209.965	6.28603	5.05558	5.82536	2.30714	1.77118	3.14561	1.22797	0	2.48536	4.7744	5.3489	4.28926	4.19551	5.51933	4.72854	4.81425	5.44094	5.82536	5.13701	4.90749
661	L-Phenylalanine	165.079	6.13448	4.90403	5.82246	4.39865	5.82246	3.12076	4.72424	4.35102	3.86204	2.91335	3.51031	3.96019	5.57047	4.10256	4.87507	3.55129	3.93821	4.01582	4.68365	4.66072
662		635.238	6.00011	4.76966	5.82175	3.22868	4.71086	3.87285	3.03976	3.11767	2.51595	3.19895	3.70528	5.82175	5.32749	4.49458	3.55665	4.04925	3.63106	2.96164	3.14055	3.25101
663		2031.94	6.03071	4.80026	5.82175	2.06033	2.73726	5.31833	2.05102	1.63077	1.94226	1.95535	2.74158	3.62776	3.08822	3.02353	3.20756	2.40354	3.26505	3.15896	5.27546	5.82175
664		464.202	5.866	4.63555	5.82089	3.87227	4.14139	3.00872	3.10335	2.97978	1.75371	2.55151	3.1523	3.49038	3.58448	3.68311	3.73732	3.70354	4.26076	5.82089	3.40946	3.48035
665		483.196	6.02533	4.79488	5.81959	2.55087	3.48277	3.40208	2.74649	2.47029	1.30615	1.53841	3.49833	5.56846	5.81959	3.95535	3.29414	3.10359	3.45773	2.96726	3.24672	3.2944
666		500.067	6.08696	4.85651	5.81625	0	2.8736	3.89209	0	3.16472	3.05344	4.76362	3.97291	4.38155	0	5.58657	0	4.82608	0	5.81625	0	4.0436
667		824.365	5.83392	4.60347	5.81595	1.8301	3.73927	2.35232	3.49933	3.38317	3.07069	1.85311	2.3977	3.31956	5.81595	3.75009	2.90763	2.97968	2.91838	3.40043	3.0425	2.94817
668		201.111	6.00135	4.7709	5.81428	3.75242	4.15862	4.2309	4.20762	4.05023	4.18458	2.94302	3.52128	5.81428	4.11281	5.27799	3.95495	4.26205	4.2995	4.15421	3.14633	3.20808
669	Threonic acid	136.037	6.26179	5.03135	5.8114	3.70637	5.8114	5.04941	5.546	5.31204	4.57471	3.58866	4.06499	5.53259	4.24925	4.70883	2.78323	4.5976	2.52278	2.89548	3.18105	0
670		228.111	6.10154	4.87109	5.80949	4.67049	3.41338	3.88113	3.0455	3.20984	2.05912	2.85594	4.402	3.20862	4.64565	5.05621	5.29296	4.57356	3.92159	4.53673	5.80949	4.98447
671		231.133	6.07954	4.84909	5.80981	4.98119	3.06888	2.24809	3.69794	1.58943	1.17303	2.91962	5.80981	4.32748	4.28516	5.02971	5.06602	4.23047	4.32407	4.68076	4.79783	4.59968
672		317.133	5.87269	4.64224	5.80827	3.25992	3.29279	3.90409	3.29073	3.21892	2.54719	3.2302	3.73653	3.77868	3.92329	3.30582	3.43517	4.71856	3.70639	5.80827	3.17179	3.28225
673		259.189	6.51665	5.2862	5.80764	4.61167	4.11522	3.30309	2.6475	2.37129	1.20715	2.69909	5.80764	4.25921	5.56731	5.71225	5.76538	5.03729	5.50525	5.07153	5.27742	5.56192
674		630.213	6.24228	5.01183	5.80537	1.81592	2.09267	1.6744	1.0398	0.614889	0	1.23273	1.99317	3.20182	2.26528	4.98244	5.67853	4.54308	5.13221	4.82667	5.47036	5.80537
675		411.277	6.04986	4.81941	5.8022	3.96352	3.12826	3.77141	2.88527	5.66588	2.27606	3.17376	3.10913	2.86329	2.81716	2.85297	0	3.05199	2.24165	2.32785	5.8022	2.58976
676		556.297	6.08261	4.85216	5.80155	3.12794	2.95707	3.03216	3.11161	2.78303	1.70684	1.93509	3.29402	2.57893	3.2999	5.65064	5.06278	2.88883	5.80155	2.86829	2.91065	3.13811
677		159.101	5.93257	4.70212	5.80152	4.81062	3.37462	3.24325	1.40971	3.25462	2.59931	4.2153	4.07431	5.80152	4.74593	3.5916	4.71631	3.4768	3.50668	3.20657	3.3212	3.3347
678		285.107	6.03844	4.80799	5.80064	4.90784	5.06405	4.54301	3.69682	3.28536	2.25886	4.31125	4.03301	5.80064	3.91203	4.4244	3.55321	5.07043	4.21697	3.60084	4.0836	3.32554
679		968.511	5.81763	4.58718	5.79873	2.55458	3.04295	3.61832	3.54511	3.35005	0	2.94232	2.79277	3.02931	2.73971	3.21885	3.49708	3.34038	3.51086	5.79873	3.27819	3.13904
680		190.136	6.57481	5.34436	5.76332	4.5471	5.71571	5.04133	5.76332	0	4.92021	4.89024	4.69953	5.11241	5.25714	4.76526	5.39816	5.72645	5.7308	5.09001	5.41285	5.36163
681		270.085	6.17534	4.94489	5.7969	4.40664	5.59703	5.7969	4.03366	3.73122	3.93839	4.68385	4.4519	3.64691	5.51818	3.08102	3.33634	3.35617	3.66369	3.20162	3.06438	3.14345
682		236.046	6.43563	5.20518	5.79549	4.40433	5.21618	4.82587	3.70979	3.99541	0	3.89979	4.50562	4.81724	5.40402	5.23344	5.28148	5.28364	5.19375	5.35017	5.79549	5.72956
683		672.304	5.81747	4.58702	5.79618	2.58009	2.98144	2.92759	2.56354	1.92558	2.25149	2.12862	2.88809	5.79618	2.87037	3.21057	3.25003	3.04919	3.99862	3.15255	3.93834	3.37461
684		363.117	6.27276	5.04231	5.7935	2.48355	4.48059	3.55476	3.32805	3.11147	2.81244	3.29811	3.33905	4.35854	3.39653	5.74556	5.14071	4.02788	3.84413	5.6717	5.7935	3.40988
685	L-Tyrosine	181.074	6.0143	4.78385	5.79525	3.31196	5.79525	3.73142	4.51082	4.13425	3.35946	2.94323	3.49207	3.65956	5.07552	4.40545	4.76725	3.07312	3.38953	4.19795	4.67754	4.8758
686		234.085	6.35957	5.12913	5.79524	4.47462	2.86574	2.27558	3.34397	0	0	3.86807	5.54715	4.18099	4.76564	5.47342	5.79524	4.84582	5.68185	4.84915	4.67386	5.36577
687		311.885	6.46088	5.23043	5.79388	4.90986	4.96168	4.86888	5.0198	5.27183	4.26348	4.64556	5.28282	5.38301	5.48907	5.15792	5.6607	5.17599	5.18819	3.94271	4.01745	5.79388
688		388.232	6.2315	5.00105	5.7936	1.68532	4.09268	2.05498	2.62176	1.63434	1.57286	1.87439	2.77536	5.15064	5.64214	5.62777	4.24793	4.23541	2.78574	2.57025	5.7936	4.45106
689		2032.94	5.90541	4.67496	5.79204	2.0341	2.61728	2.42299	1.91234	1.60455	1.91604	1.92913	2.71535	3.60153	3.062	2.9973	3.18133	2.37731	3.02903	3.3301	5.23575	5.79204
690		199.912	6.20382	4.97337	5.79114	3.01606	2.65009	2.06108	2.76199	3.71458	0	2.18454	3.26097	5.18469	5.01241	5.3528	4.44048	3.34323	3.24407	5.79114	5.60923	4.71557
691		90.031	6.56978	5.33933	5.77229	5.66251	5.53434	5.23371	5.3239	5.04548	5.38594	4.91307	5.60525	5.2057	5.77229	4.12407	5.15947	5.44646	5.62858	4.69262	3.82238	4.29016
692		190.011	5.88056	4.65011	5.78815	0	2.23229	0	1.55435	0	1.82379	2.96219	1.82873	3.3468	5.78815	3.60101	4.97566	4.35094	3.94875	4.0573	2.71969	2.48547
693		185.009	5.96187	4.73142	5.78583	1.82269	2.7866	2.06208	5.78583	5.22105	4.99836	2.51631	2.07968	2.17353	2.11672	4.34582	4.18176	1.78676	1.86983	1.64026	2.07425	1.83942
694		99.0688	6.20373	4.97328	5.78507	4.87103	5.78507	4.6739	4.35807	4.7907	4.23017	3.95696	3.75142	5.55958	4.62813	4.31778	3.82114	5.4226	4.34613	4.2913	3.96869	3.46383
695		120.058	5.90667	4.67622	5.7843	5.03254	4.05409	2.23483	2.0819	1.99147	1.93419	1.9489	5.7843	2.19959	3.15873	3.47475	4.85126	2.99564	3.08039	2.51484	2.10332	2.22051
696		632.306	5.82425	4.5938	5.78411	3.17237	3.45728	3.90165	3.08482	3.01193	2.53734	2.98174	3.51927	3.27285	3.61879	5.78411	3.64639	3.53232	3.941	4.00402	3.65491	3.39942
697		438.174	5.82168	4.59123	5.78172	2.44121	3.47521	3.04063	1.47587	2.34694	1.80771	0	3.42625	2.94562	3.22417	3.51383	5.78172	3.11064	3.31357	3.31548	4.3848	4.18964
698		353.329	6.51564	5.28519	5.7512	4.35771	5.38977	5.16967	5.7512	3.88052	4.89524	4.61633	4.52844	5.25233	5.35813	5.01387	5.29879	5.71088	5.48282	5.19826	5.541	5.02034
699		303.106	6.16552	4.93507	5.78018	2.34367	3.77683	2.98397	2.57166	1.92734	0	2.98558	3.12728	5.26041	3.53014	4.83268	5.58988	4.90388	3.11322	3.82463	5.08125	5.78018
700		294.183	5.76499	4.53455	5.22158	0	4.98413	5.06002	0	0	0	0	4.15871	0	4.5707	4.40053	0	5.22158	0	0	4.81493	4.79395
701		811.386	5.79333	4.56288	5.77644	1.57232	3.442	2.77804	2.77558	1.89742	2.17344	2.21812	3.25919	2.93434	5.77644	3.3405	2.98146	2.91741	3.72665	2.83946	3.60937	3.40959
702		536.158	5.77847	4.54802	5.77597	0	0	0	0	0	0	0	5.77597	3.01272	2.67152	1.41917	2.60807	2.01322	1.44357	2.74661	2.50589	2.70187
703		83.9606	6.1462	4.91575	5.77343	3.40201	3.68164	3.40748	3.68851	0	5.32106	3.98083	4.15847	5.65826	5.77343	4.74191	3.41456	4.50443	3.84583	0	3.72511	3.09156
704		254.224	6.08579	4.85534	5.77173	5.77173	3.38407	4.90088	4.45516	4.39005	3.9312	4.05771	4.65373	3.99521	5.44409	4.17431	4.8347	4.58081	3.04252	4.0547	3.29721	3.52987
705		405.153	5.8476	4.61715	5.77264	0	4.31366	4.57663	0	0	0	1.73635	0	3.02248	4.19948	3.47236	3.96231	3.3548	4.1341	5.77264	3.50542	3.71095
706		505.275	5.80549	4.57504	5.77432	1.88519	4.22836	2.78886	3.13895	2.87863	2.62806	1.65747	2.58897	3.17746	3.22376	5.77432	3.52127	3.26733	3.25846	3.17121	4.06128	2.69611
707		348.266	5.97959	4.74914	5.77209	5.77209	3.38816	5.1875	3.51486	3.89683	2.8204	3.90946	5.09793	3.2112	3.99691	3.8078	3.15236	4.47027	2.438	3.07898	2.82795	3.98516
708		238.143	5.83105	4.60061	5.77413	4.38498	2.95166	2.88896	2.73952	2.68192	1.66825	1.71937	3.05692	4.01423	5.77413	3.32073	3.74163	3.15417	4.50034	3.42782	2.85771	2.8042
709		473.223	5.80917	4.57872	5.77275	3.76216	4.03129	3.02184	2.99325	2.86968	1.64361	2.44141	3.0422	3.38028	3.47438	3.5423	3.62722	3.59344	3.99104	5.77275	3.28838	3.37025
710		245.235	6.08027	4.84982	5.76922	4.04468	3.46654	3.82976	5.76922	5.75528	3.76049	2.11797	3.03082	2.30488	3.48523	3.12926	3.26514	3.16625	3.79127	3.46071	2.80423	2.81272
711		167.025	6.4956	5.26515	5.76781	4.79155	5.53363	4.54343	4.61675	4.7967	3.563	4.12351	5.2187	5.76781	5.57585	5.64711	5.07711	5.20743	4.87574	4.92079	5.65329	5.04202
712	N2-Methylguanosine	297.107	6.43896	5.20851	5.7673	4.7835	5.63126	5.72985	4.95271	5.04062	4.55212	5.38069	5.66513	4.87847	5.7673	3.88587	3.46961	3.43602	3.83217	4.60783	4.72323	3.99777
713	Nornicotine	148.1	6.09669	4.86624	5.7648	5.10771	3.01801	2.29498	3.01554	2.60607	2.01149	2.02403	3.73711	2.41191	4.90478	4.144	5.00813	5.5204	5.7648	3.44722	2.30782	2.2652
714		688.266	5.96206	4.73161	5.7639	2.88174	2.86667	5.50447	3.17231	3.46624	0	0	1.94129	5.7639	2.74738	3.06675	3.33656	2.8758	3.21005	3.17184	3.19915	2.94838
715	L-Lysine	146.105	6.45411	5.22366	5.76161	5.66378	5.4403	4.53846	3.76377	4.33174	3.11453	3.77618	4.65948	4.86477	5.76161	5.62767	4.9381	4.31054	5.22747	4.17968	5.53214	5.45781
716		243.087	5.76289	4.53244	5.76202	0	5.76202	0	0	1.22645	0.723771	0	0	2.04468	1.90697	2.48622	2.49263	2.52559	0	0	-0.662938	-0.0105987
717	L-Histidinol	141.09	5.94734	4.71689	5.76173	2.14531	3.54347	2.57237	0.171763	1.44206	0	0	2.85832	5.37692	3.26087	3.00507	2.98492	3.89937	3.72959	2.98076	4.67284	5.76173
718		758.323	6.03265	4.8022	5.75848	2.43478	2.82138	3.05439	2.50689	3.37916	2.00676	1.74213	2.8774	3.91646	2.85547	2.87148	4.7788	2.83576	2.80994	4.9894	5.51882	5.75848
719		274.117	5.84692	4.61647	5.75774	3.13472	3.83099	2.76285	4.04936	3.85063	1.76979	2.4532	4.05962	3.10156	3.79004	4.2384	4.64206	3.29907	4.16786	3.58569	5.75774	3.39802
720		903.387	6.06851	4.83806	5.75779	3.17942	3.23562	3.11507	2.76359	2.56164	2.29881	3.0719	3.05259	3.08784	3.43974	4.33542	5.25554	4.64461	4.88753	5.19424	5.02908	5.75779
721	Nervonic ceramide	647.621	6.09233	4.86188	5.75664	5.75664	3.992	4.41132	4.15404	3.49822	3.127	5.0314	4.80021	4.10378	4.64848	5.27323	4.42934	5.01145	3.97835	4.48411	4.07261	4.16833
722		710.37	5.77548	4.54503	5.75371	2.42888	3.43946	3.06562	3.95996	2.33589	1.81256	0	3.32907	3.08801	3.36279	3.56434	3.02635	3.03014	5.75371	2.78825	3.19705	3.282
723	(NKPS)(QAA)	747.267	5.76484	4.53439	5.74886	1.56872	4.17495	2.68063	2.41248	1.88266	1.74378	1.60859	2.43887	2.25263	2.83275	2.83689	3.3432	2.40509	2.81083	2.02452	5.74886	1.90103
724		110.003				0	0	0	0	0	0	0	0	0	0	0	0	0	0	0	0	0
725		165.1	5.80009	4.56964	5.61593	0	0	0	4.0355	0	0	5.61593	0	5.06513	0	0	0	4.95942	0	0	0	0
726		319.087	6.43094	5.20049	5.5955	0	5.43759	0	0	0	4.41344	0	0	5.50767	5.4294	5.5955	5.29961	5.58377	5.03756	4.58805	5.54067	5.52505
727		414.174	5.77754	4.54709	5.73673	0	3.83166	0	0	0	0	0	0	2.96983	3.451	4.2034	5.73673	3.31327	3.94352	3.76466	3.515	3.86298
728		2109.08	5.78227	4.55183	5.73779	3.10072	3.30594	3.51059	3.04613	2.84318	3.03892	2.95332	3.5223	4.07621	3.17703	3.30285	3.74065	3.46755	5.73779	3.8061	3.76225	3.96701
729		217.106	6.07752	4.84707	5.73372	4.15578	4.13912	3.34474	3.07254	3.07995	2.71719	2.98336	5.1198	3.49344	3.79414	4.90241	5.73372	4.83054	4.28	4.82472	4.99984	5.16168
730		443.285	5.78587	4.55542	5.73246	3.24969	4.06291	2.87782	2.86328	3.01352	1.95864	2.56817	3.14956	3.27756	3.90501	3.61491	5.73246	3.42292	4.28283	3.70066	3.83183	3.72139
731		532.264	5.75268	4.52223	5.73251	2.5573	2.94389	3.17691	2.6294	2.33008	2.12928	1.86465	2.99991	3.83485	2.97799	2.994	5.73251	2.95827	2.93245	3.40516	3.55111	3.64726
732		632.23	5.751	4.52056	5.73159	3.00768	3.31415	3.11288	2.86299	2.94319	2.57252	2.81374	2.92804	3.56412	3.01983	3.47306	3.27453	3.38366	2.98735	5.73159	3.2628	3.30169
733		268.153	5.93184	4.70139	5.73064	4.04623	4.0692	5.01163	3.5567	3.43379	3.10772	4.10772	4.5094	3.82289	4.46332	3.58743	4.92115	5.73064	3.74378	3.59951	3.08579	3.69238
734		242.126	6.11709	4.88664	5.72841	3.81076	4.07989	2.94722	3.04185	2.91828	1.69221	2.49001	4.30983	4.4425	4.21313	4.99175	5.71325	4.28294	4.47946	4.31429	3.54238	5.72841
735		291.095	6.04112	4.81067	5.72719	0	3.01608	0	0	1.96379	0	3.15563	3.58929	4.31812	5.72719	5.4409	4.58982	4.56006	4.03511	4.76201	4.83433	4.70211
736		453.321	5.76574	4.53529	5.72745	4.47956	2.4226	5.72745	2.62395	2.21453	1.63757	2.43439	2.77858	2.50083	3.90853	3.19299	3.08873	3.06788	3.21467	3.32674	2.46962	2.92858
737		229.179	6.12676	4.89631	5.72603	3.00616	3.40287	2.37546	2.69142	2.60884	1.64336	2.28276	4.21944	5.72603	5.47344	4.76303	5.27223	4.8817	4.37196	2.69321	5.0533	4.46925
738		386.143	5.96934	4.7389	5.72471	0	3.79496	5.07976	4.36708	3.38082	3.69643	1.97183	3.74619	5.72471	3.87992	4.43308	4.07005	5.1085	4.21366	4.34985	4.10998	4.08465
739		332.271	6.05147	4.82102	5.72257	5.72257	3.02466	5.14742	4.00491	4.21785	3.15719	4.71021	5.45683	2.8477	2.71356	4.42817	3.88522	4.35119	2.0745	4.27755	2.35006	4.12409
740		616.296	5.91001	4.67956	5.72126	2.98004	3.18527	3.45251	2.92545	2.72251	2.91825	2.83264	3.40162	5.72126	3.02258	3.23948	4.71606	3.3994	3.11164	4.95337	4.17583	5.0507
741	Decanoic acid	172.146	6.07719	4.84675	5.70362	4.15935	3.47622	5.42254	4.90852	5.70362	4.88273	4.08295	4.08651	4.34825	4.84792	4.35182	4.3873	4.21759	4.22619	3.30964	4.42161	4.38166
742	Methylimidazoleacetic acid	140.059	6.26194	5.03149	5.71565	5.71565	4.08573	5.27403	0	3.7341	3.79439	4.67947	5.13488	5.16855	5.6861	4.96361	4.52257	5.15265	3.59885	3.42532	3.11309	3.6175
743		315.121	6.01503	4.78458	5.71436	3.0492	3.10368	2.98709	2.65545	2.4737	2.16341	2.46795	2.73002	3.17785	3.52613	5.06106	5.3266	4.17457	4.30433	4.66265	5.71436	4.99524
744		229.058	6.07704	4.8466	5.71385	0	1.63742	3.10663	4.40905	2.97349	3.46823	5.31829	5.71385	4.19404	2.93951	5.24716	4.26838	5.04194	5.03996	3.21208	3.41206	3.30237
745		369.012	5.77643	4.54598	5.71362	2.75826	2.66404	3.53725	0	0	0	2.17652	5.71362	3.45794	3.64156	4.81859	2.6122	2.61792	2.62037	2.97082	2.42486	2.45505
746		261.887	6.41937	5.18892	5.71148	4.2344	4.09306	4.02458	4.31795	4.68767	3.46691	3.45801	4.55991	5.71148	5.62853	5.68878	5.31186	3.34858	3.56695	5.32526	5.41287	5.56276
747		875.288	5.72433	4.49388	5.70993	3.5637	3.45206	3.45406	0	0	0	2.78255	3.17571	3.41645	5.70993	2.81532	2.72891	2.59008	2.48089	2.93179	2.41044	2.37186
748		482.176	5.72661	4.49616	5.70934	2.41563	3.44963	3.01505	1.45029	2.32135	1.78212	0	3.40067	2.92003	3.19858	3.48824	3.0171	3.08506	3.28798	5.70934	3.23868	3.38719
749		261.157	6.49404	5.26359	5.70785	4.57766	5.49983	4.84281	5.62123	5.70785	5.20353	3.68819	5.40035	4.9086	5.68043	5.35018	3.48571	4.38519	4.10913	3.6379	4.76102	5.66733
750		546.191	5.73505	4.5046	5.707	4.11114	2.81485	3.50207	0	0	0	2.21738	3.22373	3.46446	5.707	2.78261	2.65547	2.6381	2.5852	2.93565	3.22687	3.90606
751		245.173	6.52396	5.29351	5.70575	4.91043	5.70575	5.14041	4.71956	5.43711	4.14703	4.79234	5.4772	5.52328	5.56483	5.12086	5.21485	5.4368	5.40784	4.20823	5.3426	5.17563
752		157.053	5.7488	4.51836	5.70547	3.25093	3.96299	2.91094	2.89355	2.87093	2.60625	2.70289	3.15525	3.17185	5.70547	3.44628	4.1565	3.24507	4.14332	3.14971	2.88122	3.06028
753		373.112	6.21574	4.98529	5.70147	0	2.50305	0	0	0	0	4.06132	3.25421	4.65309	4.86504	4.88494	5.0376	5.33394	4.50119	5.59608	5.25733	5.70147
754		559.463	5.62958	4.39913	5.45262	0	0	0	0	0	5.45262	4.66317	0	0	4.17717	0	0	0	4.91137	0	0	0
755		486.247	5.74208	4.51164	5.69861	3.30341	3.57086	3.78887	3.60825	3.72523	3.32879	3.20725	3.34787	3.18169	3.29181	3.58227	3.62048	3.61808	3.40397	3.60457	3.50498	5.69861
756		310.287	5.88333	4.65288	5.69587	5.69587	3.07003	5.08471	3.70207	3.69394	2.61533	4.23366	4.51534	2.89308	4.47385	4.13599	3.59613	4.35179	2.11987	3.99228	2.39544	3.61475
757		232.004	5.90429	4.67384	5.6951	0	2.88674	1.21401	0	0	0	2.14084	2.56494	3.74031	5.17619	5.6951	4.78007	4.2177	4.59245	4.2813	3.3714	4.0957
758		480.14	5.96594	4.73549	5.6945	2.41589	3.4077	3.01562	2.08346	1.99619	0	2.42087	2.96522	3.09844	3.23018	5.19966	5.6945	3.87252	3.03992	4.90259	4.67999	5.10308
759		459.196	6.15697	4.92653	5.69168	2.87689	4.25745	2.78817	3.21378	3.05497	2.1474	3.37659	2.84641	3.50871	3.23489	4.72418	5.4721	3.36156	5.69168	3.69198	5.14866	5.61885
760	Contains Methyl-Cytosine	257.101	5.90485	4.6744	5.68944	3.74374	5.68944	4.93442	4.3755	4.64477	4.29628	3.2053	4.46041	4.15122	4.49356	4.40516	3.31939	3.59256	3.5096	4.15481	3.67101	3.7409
761		280.153	6.03921	4.80876	5.68913	3.04024	3.99953	3.82918	2.99355	2.85151	2.19749	2.80399	4.79245	4.19639	5.56042	4.39063	5.68913	4.60487	4.66567	3.93422	3.57255	4.31657
762		161.08	5.89602	4.66557	5.68621	4.19045	4.02094	3.7385	3.09696	2.278	2.45432	4.0754	3.99905	2.91145	5.06256	2.64812	4.18019	5.05678	5.68621	2.49851	1.96811	2.3404
763		326.121	5.73665	4.5062	5.68336	1.92795	4.26265	2.18764	2.49627	0	2.07	3.91269	4.13909	4.18543	5.68336	2.98568	2.77961	2.71544	3.04424	2.67853	3.31147	2.99747
764		244.121	5.85686	4.62641	5.68127	3.71448	3.79037	2.64973	2.54739	2.50028	1.69855	2.42533	3.00145	3.20024	5.26087	3.48768	5.68127	4.09216	4.102	4.01411	3.20986	3.15452
765		247.105	6.35842	5.12797	5.67963	3.83686	3.99199	5.20154	4.2303	3.97776	4.24136	5.37514	5.53998	4.03857	5.23515	4.669	5.64998	5.38026	5.67963	4.68557	3.75037	4.48398
766		543.18	5.68628	4.45583	5.67836	0	3.0403	0	0	1.06364	0.560959	0	0	2.86376	3.45817	3.28974	1.93712	2.34352	0	5.67836	3.25676	-0.17341
767		109.064	5.81572	4.58527	5.67651	3.67164	4.26791	0	4.13501	3.38599	4.12416	0	4.00319	3.84329	4.16383	4.40181	3.94195	4.16952	4.05643	3.99755	5.67651	4.39953
768		187.121	5.69827	4.46782	5.67499	2.74269	5.67499	3.11776	2.55693	2.27853	2.67854	2.59417	3.13914	3.78456	2.89564	3.10574	3.43978	3.18377	2.81001	3.30815	3.41458	3.56736
769		119.074	6.05449	4.82404	5.67277	4.06757	5.67277	2.74265	4.57777	4.13662	3.60428	3.23973	4.52339	3.55845	5.49688	4.19921	5.03816	4.06715	3.96842	4.04353	4.55855	4.69254
770		859.458	5.69807	4.46762	5.67106	2.64259	3.13097	3.76682	3.63312	3.04456	0	3.03033	2.88078	2.7179	2.82772	3.40071	3.5851	3.14819	3.43411	5.67106	3.36621	3.08212
771		186.137	5.91056	4.68012	5.67102	3.62825	3.78812	3.61397	3.59381	4.01121	1.71244	3.62819	3.95045	4.01521	5.434	3.98924	3.00073	5.67102	3.70528	2.34993	3.48115	3.31481
772		242.224	6.03317	4.80272	5.6236	5.6236	4.64331	4.9843	4.52375	4.72898	4.31663	4.65696	4.64558	4.1539	5.02755	4.66489	3.92642	4.73136	0	4.41709	4.51588	4.51868
773		191.116	5.97722	4.74678	5.67094	3.03855	5.55032	3.1074	3.11467	2.93845	2.57084	2.80979	5.67094	3.53343	3.62037	3.46672	5.00305	3.42816	3.03338	3.00926	3.26692	3.22219
774		262.131	6.39071	5.16026	5.66698	5.51429	4.79803	3.7375	4.56675	3.56669	2.10582	4.75859	5.66698	4.31758	5.54141	5.42761	3.4719	5.52625	5.2094	4.34146	4.99941	5.38401
775		424.199	6.34202	5.11157	5.66232	4.76431	4.35373	3.35634	3.20118	2.88669	2.68558	3.17124	5.34492	3.26552	5.57762	5.35038	5.42872	5.0249	5.66232	3.92639	5.20351	5.45233
776		403.135	5.69424	4.4638	5.66272	3.59894	5.66272	2.5342	2.79943	2.67553	1.50639	2.3098	2.88591	3.0847	3.3127	3.37215	3.46459	3.431	3.82714	3.89858	3.09433	3.03899
777		328.24	5.90104	4.67059	5.66147	5.03338	2.99091	5.66147	3.91278	4.1941	2.13871	3.94795	4.85686	2.81395	2.67981	4.09284	3.40065	4.6583	2.62703	2.33971	4.72993	3.90165
778		340.207	5.1494	3.91895	5.1494	0	0	0	0	0	0	0	0	5.1494	0	0	0	0	0	0	0	0
779		121.074	5.74718	4.51673	5.48862	0	0	0	0	0	0	0	0	0	5.48862	0	0	5.39908	0	0	0	0
780		128.095	6.2599	5.02945	5.64994	3.93395	5.64994	4.64047	4.00726	4.40461	3.82059	4.7195	5.07224	5.61003	4.9766	3.96548	5.36838	4.70934	4.69524	5.18681	4.23487	4.95914
781		303.142	5.86691	4.63647	5.65378	2.46466	3.45647	3.36794	2.13224	2.04496	0	2.46964	4.84991	2.47566	3.30157	4.40232	5.65378	4.38878	3.52764	4.91604	4.34531	4.68751
782		321.18	5.95815	4.7277	5.65297	3.23534	3.3271	2.63789	2.85145	3.56981	2.1637	2.39167	4.83488	4.16959	4.54039	4.87732	5.65297	4.29778	3.76163	5.13616	4.25225	4.87918
783		250.069	5.65332	4.42287	5.65156	0	1.55866	0	0	0	0	0	5.65156	2.30611	2.48641	1.54117	2.69738	1.75468	1.99321	2.20094	2.43518	2.18658
784	Dulcitol	182.079	6.27741	5.04696	5.64686	4.28794	5.25597	4.31625	5.01959	4.99559	4.51855	4.65452	4.70148	4.54014	4.59499	5.41271	2.28084	5.2809	4.66957	3.77953	5.50739	5.64686
785		92.0286	6.32977	5.09932	5.63743	4.10457	5.57469	5.52713	5.39159	5.62346	4.93904	4.21963	4.44642	4.16267	5.63743	4.24408	4.01438	4.58185	4.55859	4.33166	4.37045	4.26113
786		186.1	5.76594	4.53549	5.64657	2.67502	3.67037	3.10145	2.63146	1.64842	2.64889	2.17104	3.09034	3.70071	5.64657	4.42361	4.81092	3.19266	4.41894	3.23102	3.26245	3.59139
787		113.058	6.15639	4.92594	5.63949	5.3444	5.10481	4.16446	3.90798	4.26227	3.073	3.817	4.7004	5.24528	5.13136	4.10489	4.98534	5.63949	4.79622	4.29168	2.88293	4.66983
788		288.143	6.00076	4.77031	5.63811	3.34382	3.94643	3.39699	3.7116	3.68298	3.20345	3.03455	3.79157	4.76231	3.6729	5.18085	4.65227	3.68488	4.22714	4.62073	5.63811	5.32668
789		574.259	5.6602	4.42975	5.63479	1.8805	4.07529	2.14228	3.29917	2.89769	2.76374	2.56528	2.64879	3.02873	3.24392	3.3916	5.63479	2.5611	3.17019	3.17774	2.73422	2.72586
790		366.127	6.16667	4.93622	5.62958	1.88055	2.90258	2.1867	1.86178	1.65052	1.81597	5.26192	3.50516	4.52232	4.00891	4.67844	5.16407	5.00763	5.34842	5.40085	4.61111	5.62958
791		100.1	5.82935	4.5989	5.62925	2.39769	3.43169	2.96612	2.17956	4.68193	1.76418	0	3.38272	3.002	4.55375	3.4703	5.17012	5.62925	3.34184	2.76007	3.26667	3.36925
792		89.0469	6.35199	5.12155	5.62167	5.16849	5.5247	4.86186	4.96033	4.59794	4.36101	4.70263	4.80627	5.45379	5.62167	4.66631	5.11151	5.43644	4.27042	4.46684	4.94707	5.13916
793	L-(+)-Tartaric acid	150.016	5.98764	4.7572	5.61849	4.2646	4.0166	5.50069	4.78745	5.61849	4.79017	3.76363	3.69368	3.16437	4.48373	3.29872	3.74373	3.6949	4.14497	4.02422	3.08447	3.85309
794		301.298	6.02866	4.79821	5.61593	4.00885	0	5.40652	5.61593	5.55849	0	0	2.35499	0	3.16937	3.58758	3.27361	2.57345	3.91348	4.00845	3.30247	0
795		456.258	5.92337	4.69292	5.61991	2.96164	3.42797	3.37036	3.43294	3.21845	2.73322	2.94864	3.04564	2.83314	2.98118	3.31904	5.61991	3.20754	4.59621	5.49289	4.71415	2.97165
796	Phthalic anhydride	148.016	5.9716	4.74115	5.60801	4.95051	0	4.46766	3.89666	5.60801	4.0876	4.20934	4.21	5.383	4.82693	3.98693	0	4.40047	3.57586	0	3.8061	3.80488
797		301.188	5.74625	4.5158	5.60852	4.10175	5.60852	0	3.8951	4.63924	4.09408	4.55515	4.13068	3.95228	0	0	0	3.71523	2.95918	0	2.75716	3.99908
798		253.025	6.23868	5.00823	5.61391	0	4.54283	4.29022	5.57648	4.65463	4.81625	5.22294	4.21808	4.57663	4.80062	5.61391	5.10609	5.12684	4.33929	4.61944	5.08105	4.69182
799		511.166	5.67172	4.44127	5.61434	2.27853	4.54883	2.8927	2.7403	2.58792	1.94936	1.97556	3.05262	2.95559	5.61434	3.30385	3.30057	3.0554	3.97399	3.33396	3.09155	2.81327
800		129.058	5.67234	4.44189	5.61251	3.37928	3.95501	2.90296	2.68757	2.86295	2.59827	2.12443	3.14727	3.16387	5.61251	3.39585	4.35425	3.23709	4.13534	3.15808	2.87324	3.01697
801	1-Methylguanine	165.065	6.24748	5.01703	5.61124	4.99021	5.30393	5.40144	4.63216	4.85407	4.18879	5.22823	5.61124	4.75312	5.47395	4.0495	4.21346	4.12897	3.8223	3.9285	4.66193	4.72352
802	L-Glutamine	146.069	6.31345	5.083	5.61013	5.28837	5.25197	5.19289	4.92208	3.3701	4.50573	4.34439	4.47791	4.63828	5.5777	4.23849	5.00509	4.15936	4.10451	4.60817	5.61013	5.53618
803		217.143	6.18654	4.95609	5.60911	4.69954	3.80667	3.56654	2.63036	1.64158	1.38416	3.04165	5.50586	4.12843	4.70346	5.35915	5.11782	4.05069	5.60911	4.10134	4.80709	5.37283
804		325.2	6.14541	4.91497	5.60861	4.20941	3.19549	4.57786	4.07524	3.85404	3.53378	3.50979	3.3598	4.28399	3.85559	3.60285	5.45995	5.43863	5.60861	3.84454	5.33623	4.95824
805		185.099	5.97898	4.74853	5.60624	2.74969	5.39712	3.97922	5.2916	2.93803	3.31196	2.89066	4.04412	5.60624	2.96634	4.65499	3.22185	4.0831	2.81897	3.7929	4.01157	3.24907
806		558.207	5.97614	4.74569	5.6003	0	3.49026	0	0	0	0	0	0	3.04996	3.3406	4.62168	5.44365	5.0947	5.6003	4.19406	4.11644	4.83938
807		314.159	6.09477	4.86432	5.60173	2.38648	3.85807	4.63697	5.25329	5.53172	2.89479	3.1451	4.39308	4.67402	4.39885	4.73352	5.60173	4.55326	4.30424	4.15863	4.48133	4.30292
808		133.074	5.92971	4.69926	5.60131	4.68272	5.03506	3.78561	4.73377	4.52836	4.26829	3.02831	3.61889	4.75614	4.23699	5.60131	4.21636	3.78808	3.45308	4.13908	4.57027	4.41832
809		144.115	5.9744	4.74395	5.56337	4.20871	4.00346	5.21434	4.78653	5.56337	4.91093	4.18379	4.29849	4.43437	4.68889	4.34584	4.36628	4.45337	4.1305	3.44628	4.38074	4.27466
810		234.085	6.20085	4.97041	5.60071	4.09369	5.5483	5.31609	5.03984	5.15731	4.15662	4.45087	4.4882	5.60071	5.07494	4.03513	3.08327	0	2.98434	2.40811	5.15505	4.16825
811		574.202	5.82093	4.59048	5.59822	0	4.04597	1.84721	2.12215	0	0	0	1.71967	2.95626	3.36271	4.65737	4.26262	4.28413	5.59822	5.08726	4.05716	4.53669
812		456.102	5.67112	4.44067	5.59527	2.12644	0	0	5.59527	4.72563	4.28302	2.8613	1.68041	0	0	3.11011	2.531	0	0.474417	0	0.494841	2.40085
813	Methionine	149.051	5.90303	4.67258	5.59478	3.53489	5.59478	2.74088	4.15071	4.44811	3.59043	2.89096	2.76341	3.65139	5.08779	3.85455	4.93177	3.21786	4.03905	4.40571	4.54126	4.79784
814		722.653	6.28844	5.05799	5.58358	3.66772	5.37295	4.82395	5.58358	3.26766	4.56035	4.43437	3.99225	4.93783	4.94546	4.37787	5.21228	5.37695	5.46624	4.9374	5.16427	4.71477
815		830.453	5.65389	4.42344	5.57945	3.04645	3.45607	3.40291	3.46068	3.26563	2.87059	2.8579	3.11601	2.94489	3.06242	3.6616	3.41266	3.25596	4.39872	5.57945	3.27918	4.27955
816		241.069	5.93258	4.70214	5.5804	3.71883	3.89944	5.5804	2.94001	2.96563	2.78486	5.11534	5.44455	3.11422	4.39941	3.46435	3.4289	3.33728	4.08972	3.36406	3.15116	3.07368
817		335.318	6.33471	5.10426	5.55075	4.2449	5.22266	4.98278	5.55075	3.91622	4.80657	4.44462	4.34289	5.07024	5.18718	4.83837	5.1058	5.5462	5.29511	4.97826	5.36005	4.79124
818		126.025	5.8531	4.62265	5.57906	0	5.23514	3.85566	4.98509	0	2.23792	0	3.62523	5.57906	2.64723	4.50334	2.58377	3.99118	1.41927	3.33664	3.92654	2.67757
819		460.143	5.67272	4.44227	5.5787	0	3.61894	2.60948	3.01815	3.71884	0	0	3.71372	2.93923	5.5787	3.56906	4.08105	3.2284	3.22895	3.03304	4.667	3.90596
820		387.127	5.83341	4.60297	5.57619	2.21811	1.90803	0	0	0	0	0	3.54534	4.49309	3.89758	4.73741	4.6018	4.3207	4.78759	5.57619	3.84492	4.89169
821		260.148	5.69151	4.46106	5.57534	4.53729	2.76075	1.99083	1.69672	1.67695	1.69019	2.07364	5.57534	1.95559	4.2724	4.29236	4.1901	2.11483	3.24102	3.30777	3.52338	4.27419
822		232.106	6.00583	4.77538	5.57493	4.29307	3.05731	3.19244	0	0	0	4.05001	5.57493	3.37786	5.35383	4.5921	5.23821	4.34672	4.99827	2.86368	4.26196	4.36077
823		1140.56	5.5958	4.36535	5.57336	2.69447	2.68688	2.62728	2.93768	2.71143	2.86287	2.67286	3.14688	0	3.23878	3.44499	3.32342	3.02138	3.66554	5.57336	3.02801	3.03656
824		319.103	5.64563	4.41519	5.57256	0.951485	5.57256	3.31041	4.3574	4.04577	3.0221	0	3.25471	4.19741	3.71479	3.41475	3.14475	2.33037	2.00946	3.61989	2.30562	1.90037
825		253.152	5.6822	4.45175	5.54126	0	4.41566	0	3.26925	0	0	5.54126	0	4.86037	0	0	0	4.5173	0	0	0	0
826		556.358	5.6891	4.45865	5.56781	3.32597	3.57626	3.744	3.58123	3.68297	3.2592	3.09693	3.19393	2.98218	3.12947	4.75295	5.56781	3.52662	3.32686	4.13588	3.38198	4.14308
827	Sulfoacetic acid	139.977	6.32972	5.09927	5.56161	4.70949	4.94013	4.7581	5.1572	4.78023	5.16367	5.42141	5.42727	4.51616	5.2549	5.56161	5.30141	5.33498	4.19461	4.44379	3.81289	4.21629
828		183.056	5.69085	4.4604	5.5656	5.5656	3.89021	4.16215	4.1253	2.95641	4.38823	2.89928	3.35751	3.9183	4.38092	3.43686	3.5014	3.56263	4.08049	3.35483	3.14193	3.11846
829		268.24	5.80374	4.5733	5.56269	5.56269	3.08573	4.34046	3.93301	3.66592	3.75977	3.48186	4.04202	3.07165	4.63027	3.33451	5.18537	3.88287	2.13556	3.68476	3.00304	3.31817
830		514.405	5.96553	4.73508	5.2591	4.37325	4.72003	4.21545	0	4.95636	5.2591	4.92756	0	4.70482	5.05533	0	0	5.01428	5.11957	4.78573	0	4.15022
831		313.127	6.09232	4.86187	5.56064	0	2.78334	2.6591	3.04425	0	2.46767	2.64815	1.81967	5.49095	5.56064	4.83469	5.13154	5.05984	3.84344	5.24159	4.01951	4.70097
832		188.116	6.0077	4.77725	5.55793	4.12162	5.55793	4.97251	4.36371	4.52401	4.46446	3.68079	5.004	4.40941	5.15765	5.06894	3.70304	4.30761	3.67255	4.57301	3.21911	3.36172
833		451.306	5.66549	4.43504	5.55541	4.67292	2.98642	5.55541	4.14597	4.07124	3.56347	3.75097	3.8078	2.97278	2.68317	3.16232	3.44055	3.28384	3.17687	3.33278	3.22166	3.0825
834		303.204	5.58066	4.35021	5.55707	3.02462	5.55707	2.74982	2.63087	3.0761	2.13884	1.98264	2.70545	2.93635	3.27853	3.31546	3.34397	3.1524	3.47491	3.41432	2.58965	3.2366
835		243.147	5.62886	4.39841	5.54623	0	5.54623	0	4.29877	4.53083	3.25957	0	4.25642	0	0	0	0	0	0	0	0	0
836		188.116	5.94046	4.71001	5.55222	4.06178	4.06552	4.74713	4.31576	4.56722	3.81004	3.90141	3.79581	5.55222	5.4491	4.17779	3.63891	4.31507	3.73608	3.3683	3.05	4.4427
837		429.149	5.95598	4.72553	5.55184	2.91359	5.31069	3.32346	2.85899	2.65605	2.73679	2.76618	4.21072	4.74252	2.98251	5.55184	5.04463	3.28042	4.78932	4.15325	4.626	4.53522
838		434.164	5.93891	4.70846	5.55152	1.86893	2.43327	1.72763	2.01925	1.4796	1.42713	2.75716	2.53198	3.41138	3.5542	5.11775	5.55152	4.1651	5.03077	4.04809	4.90619	5.20475
839		574.275	5.59422	4.36377	5.54794	3.07395	3.35887	3.46266	2.9864	2.91351	2.215	2.73056	3.42086	3.17443	3.52037	3.66392	3.54797	3.4339	3.84258	5.54794	3.5565	3.29762
840		544.249	5.7303	4.49985	5.54733	3.31988	3.95565	3.41739	2.97756	3.07443	2.57594	3.40946	3.80903	3.3344	3.87829	4.61596	4.80845	3.43223	3.85689	4.51302	5.54733	3.22446
841	N-Acetyl-DL-glutamic acid	189.063	5.91779	4.68734	5.54129	5.54129	5.31477	2.1173	0.910465	0	2.06592	3.27554	3.94338	2.81938	5.23344	2.76372	4.87714	3.64506	3.74045	2.70147	3.45607	3.1378
842	Probable Glycerol 3-phosphate	172.013	5.66054	4.43009	5.53913	1.0023	5.53913	3.80815	4.37384	4.21733	3.21888	2.14515	3.61806	4.52845	3.51523	3.89252	3.67501	3.68764	2.06027	3.52384	2.11266	3.02298
843		191.025	6.16944	4.93899	5.53567	0	4.48815	3.99819	5.53359	4.59116	4.75228	5.16797	4.23317	4.57253	4.74869	5.53567	4.81692	5.09177	4.31998	4.58809	5.01225	4.66828
844		197.178	6.2864	5.05595	5.48428	4.2369	5.41647	4.75352	5.41076	3.97661	4.62844	4.77769	4.19723	4.82942	4.98226	4.32394	5.17637	5.4639	5.48428	4.74211	5.06419	5.04886
845		338.318	5.74632	4.51587	5.52924	5.52924	3.84764	5.05433	2.82612	3.71833	3.26366	3.3894	4.16607	2.85727	4.22328	3.8769	4.18742	3.14529	2.08407	4.09301	4.18067	3.67242
846		408.254	5.11506	3.88461	4.66076	0	4.45808	0	0	0	0	0	0	0	0	3.31413	0	4.66076	0	4.10755	4.61238	0
847		172.125	6.31596	5.08552	5.49315	4.20936	5.45107	4.77198	5.4887	0	4.6882	4.58482	4.43597	4.8124	5.00301	4.45513	5.15083	5.4557	5.49315	4.82086	5.19428	5.12829
848		509.285	5.56118	4.33074	5.52831	3.09092	3.32179	3.02881	2.69716	3.04696	2.20513	2.50967	2.77174	3.00264	3.34482	3.47777	3.41026	3.21869	3.54121	3.48062	5.52831	3.39927
849		420.201	5.89298	4.66253	5.5265	3.02841	3.31333	4.90341	3.76442	2.86797	2.39338	2.68502	3.65543	3.12889	4.0332	4.74494	5.5265	4.75035	4.32274	4.34807	5.08146	4.79614
850		157.11	6.08332	4.85287	5.5244	4.16143	5.47427	3.25475	3.15799	3.97588	3.20493	4.9879	5.5244	4.92647	5.4324	4.72495	4.17308	4.19653	3.80924	3.4929	3.35285	3.36187
851		889.37	6.00736	4.77692	5.51259	0	2.2939	1.64869	2.67777	0	2.65533	1.51971	1.88686	0	3.03009	4.76544	5.06232	4.71339	5.14391	5.31772	5.06709	5.51259
852		1068.56	5.54583	4.31538	5.51492	2.82236	3.10728	3.21107	2.73481	2.66192	1.96341	2.47897	3.16927	2.92285	3.26878	5.51492	3.29638	3.18231	3.59099	3.65401	3.30491	3.0348
853	N6-Methyladenine	149.07	5.93586	4.70541	5.50789	4.28266	5.50789	2.73135	3.70137	4.43431	4.06109	4.22545	5.07777	5.34496	3.66273	3.84658	4.64418	4.40832	4.07935	3.99561	3.75637	4.02582
854		142.111	5.76076	4.53032	5.4399	4.36444	5.4399	5.039	0	0	0	0	5.1192	4.56786	0	0	0	0	0	0	0	0
855		351.262	5.52946	4.29901	5.50039	2.75586	2.92546	3.63781	2.80218	2.66015	2.00613	2.61262	2.95681	5.50039	2.89059	3.37122	3.30175	3.05146	3.3929	3.50497	2.64785	3.10681
856		191.106	5.55463	4.32418	5.49401	4.07874	4.30608	3.36778	3.06378	0	0	2.22957	2.56733	2.92811	5.49401	3.04919	3.2631	2.98354	3.57619	2.6016	2.91412	2.85247
857		218.09	6.05698	4.82654	5.49776	4.19532	3.50733	2.56458	3.48993	3.37421	3.04872	2.99355	5.21605	3.26756	4.47968	4.82835	5.30153	4.48144	5.26973	5.49776	4.34313	4.98357
858		224.2	5.71887	4.48842	5.49714	2.03881	3.72777	2.34082	3.48783	3.37167	3.05919	1.84161	2.3862	4.40995	5.49714	5.11256	3.68826	4.13814	2.90688	3.38893	4.27182	2.93667
859		534.232	5.5432	4.31275	5.49451	3.31018	2.68294	2.63484	2.16908	2.15823	2.36046	0	2.54202	3.04479	3.55776	3.56274	5.49451	3.24758	3.99829	3.58911	3.69968	3.62599
860		296.051	5.47982	4.24937	5.47534	0	0	0	5.47534	0	3.49124	0	0	0	0	0	0	0	0	0	0	0
861		565.447	5.59188	4.36144	5.48601	2.33513	2.8235	5.48601	3.32565	3.13059	0	4.77594	4.03395	2.80986	2.52025	2.9994	3.27763	3.12093	3.01396	3.16986	3.05874	2.91958
862		380.155	5.51467	4.28423	5.48343	2.71251	5.48343	2.49268	2.86929	2.40878	0	2.74106	2.68203	3.34433	3.06556	3.24045	3.43679	3.17069	3.71797	3.35391	3.17562	3.1876
863		537.531				0	0	0	0	0	0	0	0	0	0	0	0	0	0	0	0	0
864	Triethanolamine	149.105	5.94555	4.7151	5.40492	4.16764	0	4.4924	5.23018	4.1738	5.30623	0	0	4.96348	5.01353	0	0	5.40492	0	0	0	0
865		500.234	5.52584	4.2954	5.48273	2.60642	3.72306	2.90129	3.31703	3.05921	2.79793	2.36221	3.37729	3.2214	3.34877	3.75573	3.3663	5.48273	3.45729	3.40923	2.85195	2.84915
866		303.158	5.85873	4.62828	5.47296	3.70128	2.92995	3.6423	2.80667	2.66464	2.01061	2.61711	4.94301	3.02892	5.30552	3.3757	5.47296	3.6995	3.39739	4.34194	4.41727	4.80924
867		426.154	5.96323	4.73278	5.47136	3.18421	3.25396	3.13554	3.08813	1.81591	2.68065	3.04358	3.01707	3.06514	3.49289	4.58507	5.21863	4.71318	4.83161	5.1575	5.15456	5.47136
868		351.313	6.0825	4.85205	5.43574	3.65168	4.86617	4.67495	5.43574	0	4.15107	4.3226	0	4.92381	4.99506	4.51859	4.66458	5.27078	4.98607	4.70256	5.15965	4.55415
869		169.988	5.79725	4.5668	5.46461	0	0	0	0	0	3.28008	4.40005	3.72675	4.56075	4.49329	4.22224	4.06374	4.47669	4.98527	4.88697	5.46461	3.56108
870		712.317	5.50261	4.27216	5.46267	3.10071	3.17046	3.01784	3.00462	1.7324	2.59714	2.96008	2.93357	2.98164	3.40938	3.55908	3.42165	3.26085	5.46267	3.56327	3.37579	3.51756
871		296.075	5.76847	4.53802	5.4509	0	0	5.4509	4.50028	5.40693	4.24248	0	0	0	0	0	0	0	0	0	0	0
872		278.224	5.70183	4.47138	5.4553	5.4553	3.41795	5.00234	2.97733	2.86384	2.21959	4.0493	4.44041	3.08842	4.70125	3.21413	3.5198	4.13269	2.61458	3.572	0	1.86998
873		259.063	5.98566	4.75521	5.45106	0	5.42256	5.40689	4.19756	4.89022	0	4.31107	5.45106	2.27373	3.337	4.59305	3.06917	3.88193	2.47062	2.8397	0	0
874		434.252	5.48471	4.25427	5.44694	3.13541	3.21792	3.55344	3.36178	3.49241	3.06864	2.90637	2.778	2.79162	2.65966	3.27677	3.2228	3.33607	3.1363	3.18107	3.06609	5.44694
875		298.16	4.56022	3.32977	4.56022	0	0	0	0	0	0	0	0	4.56022	0	0	0	0	0	0	0	0
876		592.59				0	0	0	0	0	0	0	0	0	0	0	0	0	0	0	0	0
877		275.148	5.86038	4.62993	5.42439	4.49523	4.12407	2.86359	2.70988	1.15763	1.67461	3.77994	5.42439	3.00139	3.45506	4.95256	5.25467	4.27632	4.56642	4.65176	4.05282	4.34864
878		414.211	5.48881	4.25836	5.41241	3.17453	3.23073	3.11018	2.7587	2.55675	2.83333	3.06701	3.0786	3.35184	3.66907	3.5699	3.50552	3.38087	5.41241	3.57374	4.25198	3.532
879		535.4	5.56314	4.33269	5.40722	4.78101	2.99801	5.40722	3.01427	2.94251	0.874514	3.76388	3.45628	2.77033	4.4613	3.1225	3.34569	3.00953	2.7328	3.11965	3.16766	2.96615
880		298.287	5.47313	4.24269	5.39714	5.39714	3.54854	4.39835	0	0	0	3.81124	0	3.58087	3.62711	3.36088	0	2.36586	3.25465	0	2.49186	0
881		488.138	5.61337	4.38292	5.39631	0	4.61435	5.02379	1.91365	0	0	0	3.85423	2.77128	5.39631	2.81207	3.16747	2.40627	3.09277	2.90561	3.05237	3.12856
882		396.2	5.65027	4.41982	5.39094	2.82488	2.99448	3.70683	2.8712	2.72917	2.07515	2.68164	3.30603	3.9944	3.15599	4.78375	3.97116	5.01133	5.39094	3.57399	2.80309	3.26442
883		234.173	5.47698	4.24654	5.35289	2.53547	3.02385	4.29401	4.46364	4.01252	5.35289	2.92322	2.77366	2.61078	2.7206	3.19975	3.47798	3.32127	2.51881	3.19593	3.25909	3.11993
884		306.256	5.67934	4.44889	5.34814	5.34814	3.07826	4.86768	3.93804	3.41517	2.22607	4.65572	4.70012	2.9013	3.01494	4.49435	3.90012	4.30261	2.77401	3.5958	2.40367	3.8673
885		191.081	5.59955	4.3691	5.34112	5.34112	4.11275	3.26037	2.75988	2.3755	0	2.62455	2.77769	2.9528	5.18457	3.02801	3.02388	2.98624	3.43383	2.79115	2.80657	2.90993
886		390.277	5.63327	4.40282	5.1844	5.1844	4.73795	2.81427	4.56319	0	0	0	3.64913	0	4.98926	4.24651	0	4.15966	4.01	0	4.55401	3.68457
887		425.227	5.36585	4.1354	5.32205	3.0585	3.11469	2.99415	2.64266	2.44071	2.17789	2.43416	2.7232	2.96692	3.31881	5.32205	3.32971	3.18998	3.5181	3.45771	3.28918	3.37421
888		266.155	4.88574	3.65529	4.82524	0	0	0	0	0	0	0	0	4.82524	3.99979	0	0	0	0	0	0	0
889	2'-Deoxyadenosine	251.101	5.61069	4.38024	5.30578	3.10086	5.21255	2.72699	2.64464	0	3.35604	5.30578	3.79214	2.28858	3.92723	3.39891	3.68789	2.99415	3.44588	3.40369	3.85524	3.3949
890		437.235	5.35361	4.12316	5.25108	3.19128	3.42883	1.42469	0	0	1.52943	0	1.44644	2.88689	4.32769	5.25108	3.64936	3.12176	3.91322	3.4305	3.60622	2.6005
