# Supplementary material for: Organic and Peptidyl Constituents of Snake Venoms: The Picture Is Vastly More Complex Than We Imagined
Source: Toxins (Basel). 2018 Sep 26;10(10):392. doi: 10.3390/toxins10100392 (PMC6215107; doi:10.3390/toxins10100392)
Supplement: Supplementary file 1 [file toxins-10-00392-s001.zip › toxins-350679-supple-final/Table S2.xlsx]

## Sheet: Export Summary
	This document was exported from Numbers. Each table was converted to an Excel worksheet. All other objects on each Numbers sheet were placed on separate worksheets. Please be aware that formula calculations may differ in Excel.
	Numbers Sheet Name	Numbers Table Name	Excel Worksheet Name
	Sheet 1
		Table 1	Sheet 1

## Sheet: Sheet 1
ID#	Sequence	Mass	Ret. Time	Length	Species
4	pEKW	443.216	4.854	3	Cerastes cerastes
5	TPPAGPDVGPR	1062.54	2.854	11	Crotalus viridis viridis
8	pEIWPRPH	915.47	2.606	7	Crotalus viridis viridis
9	pENW	429.164	1.894	3	Crotalus viridis viridis
10	VPPDH	563.27	2.39	5	Ovophis okinavensis
11	pE(VSMAHAAWAL)DIPP	1716.83	4.681	15	Protobothrops flavoviridis
12	pEWQ	443.18	1.79	3	Protobothrops flavoviridis
13	pEGRPR	595.318	10.319	5	Protobothrops flavoviridis
14	pEEWPPGHHIPP	1276.6	1.586	11	Crotalus viridis viridis
15	pENWPAPK	822.401	4.442	7	Crotalus viridis viridis
18	RPPHP	602.327	5.406	5	Agkistrodon piscivorus leucostoma
20	VP	214.131	1.488	2	Crotalus viridis viridis
24	pEGGPR	496.239	5.485	5	Ovophis okinavensis
25	pEGRP	439.217	5.533	4	Agkistrodon piscivorus leucostoma
27	pEKWV(GP)G(PE)PIPP	1383.73	5.883	13	Bothrops moojeni
30	(QPQG)RPPHVPP	1208.64	1.302	11	Crotalus viridis viridis
31	HPPRPQIPP	1037.58	5.22	9	Agkistrodon piscivorus leucostoma
33	Glycosylated Peptide = NGP + Hexose + N-Acetylglucosamine	652.28	4.157	6	Ophiophagus hannah
34	pEH	266.101	2.147	2	Dendroaspis polylepis
35	WPPGPPIPP	956.511	1.193	9	Ovophis okinavensis
36	PP	212.116	3.193	2	Daboia siamensis
39	pEQ	257.101	2.264	2	Protobothrops elegans
41	pESKPGRSPPISP	1232.65	8.864	12	Protobothrops flavoviridis
42	pEE	258.085	4.646	2	Protobothrops elegans
44	pE(NH)	380.144	3.154	3	Ovophis okinavensis
45	VPPGPPGPPP	910.49	1.606	10	Ovophis okinavensis
47	pER	285.143	5.712	2	Protobothrops elegans
48	PGP(GC)P(R)G(PE)PIPP	1369.68	2.401	14	Bothrops moojeni
51	pEK	257.137	5.78	2	Cerastes cerastes
54	pEKS	344.169	6.494	3	Crotalus viridis viridis
55	PGPGPPP	617.316	2.014	7	Ovophis okinavensis
57	pEKMPGRPPPISP	1286.68	8.003	12	Protobothrops flavoviridis
58	pEPQ	354.153	1.937	3	Cerastes cerastes
61	pEGE	315.106	4.723	3	Protobothrops flavoviridis
63	pEARGGIP or pEKVGGIP	1174.62	8.092	7	Protobothrops elegans
64	KVTPVPR	795.495	8.114	7	Agkistrodon piscivorus leucostoma
65	Glycosylated Peptide = NGP + Hexose + N-Acetylglucosamine - CH2	638.264	4.245	6	Dendroaspis polylepis
66	AP	186.1	2.268	2	Crotalus viridis viridis
67	pELWRPPHIPP	1222.66	2.428	10	Agkistrodon piscivorus leucostoma
68	pETAP	398.18	3.078	4	Ovophis okinavensis
69	pETGG	344.133	2.51	4	Cerastes cerastes
70	TPPAGPDVAPR	1076.56	3.078	11	Crotalus viridis viridis
74	pERI	398.227	4.137	3	Crotalus viridis viridis
76	pERP	382.196	5.398	3	Cerastes cerastes
78	pES	216.074	2.286	2	Protobothrops flavoviridis
82	Prolyl Peptide; no pyroglutamate	525.258	1.086	5	Agkistrodon piscivorus leucostoma
83	pEG	186.064	2.103	2	Protobothrops elegans
88	EPGP(R)P(WGQG)IPP	1386.7	2.39	13	Bothrops moojeni
89	pELPP	436.232	1.261	4	Agkistrodon piscivorus leucostoma
90	pESN	330.117	3.33	3	Bothrops moojeni
92	pE Peptide	654.295	2.643	6	Micrurus spixii spixii
97	Glycosylated Peptide = NG + Hexose + N-Acetylglucosamine	555.227	4.366	5	Ophiophagus hannah
101	pEND	358.112	5.397	3	Cerastes cerastes
103	Prolyl Peptide; no pyroglutamate	1370.68	2.4	13	Bothrops moojeni
113	pEKAG	385.196	6.422	4	Cerastes cerastes
115	pEEGT	416.154	4.055	3	Bothrops moojeni
122	GP	172.085	3.243	2	Bothrops moojeni
130	EPAVGGCC	734.272	5.169	8	Protobothrops elegans
133	Prolyl Peptide; no pyroglutamate	752.37	1.833	7	Crotalus viridis viridis
134	pEGAQ or pEAGQ	385.159	3.014	4	Cerastes cerastes
139	pE Peptide	444.164	2.786	4	Bothrops moojeni
148	IP	228.147	1.22	2	Crotalus viridis viridis
191	pE Peptide	446.191	1.909	4	Crotalus viridis viridis
196	Prolyl Peptide; no pyroglutamate (GP + RG)	1124.56	1.231	8	Ovophis okinavensis
227	TPPA	384.2	1.355	4	Crotalus viridis viridis
344	pEN	226.059	2.59	2	Protobothrops elegans
363	Prolyl Peptide; no pyroglutamate	1278.62	4.573	11	Agkistrodon piscivorus leucostoma
376	Prolyl Peptide; no pyroglutamate	681.359	2.349	6	Agkistrodon piscivorus leucostoma
393	Prolyl Peptide; no pyroglutamate	538.275	1.491	5	Agkistrodon piscivorus leucostoma
528	pE Peptide (P + S + Q)	1124.55	9.443	8	Protobothrops flavoviridis
544	TPPAGPDGGPR	1021.5	3.704	11	Crotalus durissus terrificus
723	(NKPS)(QAA)	747.267	5.998	7	Protobothrops elegans
