# Supplementary material for: Organic and Peptidyl Constituents of Snake Venoms: The Picture Is Vastly More Complex Than We Imagined
Source: Toxins (Basel). 2018 Sep 26;10(10):392. doi: 10.3390/toxins10100392 (PMC6215107; doi:10.3390/toxins10100392)
Supplement: Supplementary file 1 [file toxins-10-00392-s001.zip › toxins-350679-supple-final/Table S4.xlsx]

## Sheet: Export Summary
	This document was exported from Numbers. Each table was converted to an Excel worksheet. All other objects on each Numbers sheet were placed on separate worksheets. Please be aware that formula calculations may differ in Excel.
	Numbers Sheet Name	Numbers Table Name	Excel Worksheet Name
	Sheet 1
		Table 1	Sheet 1

## Sheet: Sheet 1
Elapidae
Bungarus multicinctus	Snake Venom Research Institute, Nanning, China
Dendroaspis polylepis	Biotoxins, St. Cloud, Florida
Naja kaouthia	Kentucky Reptile Zoo, Slade, Kentucky
Ophiophagus hannah	Kentucky Reptile Zoo, Slade, Kentucky
Micrurus spixii	Altamira, Pará, Brasil; Centro de Estudos e Pesquisas Biológicas, Pontifícia Universidade Católica de Goiás
Micrurus surinamensis (3)	Altamira, Pará, and Estreito, Maranhão, Brasil; Centro de Estudos e Pesquisas Biológicas, Pontifícia Universidade Católica de Goiás
Viperidae
Cerastes cerastes	Kentucky Reptile Zoo, Slade, Kentucky
Daboia siamensis	Snake Venom Research Institute, Nanning, China
Crotalidae
Agkistrodon piscivorus leucostoma	Kentucky Reptile Zoo, Slade, Kentucky
Bothrops moojeni	Goiânia, Goiás, Brasil; Centro de Estudos e Pesquisas Biológicas, Pontifícia Universidade Católica de Goiás
Crotalus durissus terrificus	Goiânia, Goiás, Brasil; Centro de Estudos e Pesquisas Biológicas, Pontifícia Universidade Católica de Goiás
Crotalus viridis viridis	Rio Blanco County, Colorado; SDA
Ovophis okinavensis	Okinawa, Japan; SDA
Protobothrops elegans	Itoman City, Okinawa, Japan; SDA
Protobothrops flavoviridis	Nanjo City, Okinawa, Japan; SDA
